# Supplementary material for: Steroids-producing nodules: a two-layered adrenocortical nodular structure as a precursor lesion of cortisol-producing adenoma
Source: eBioMedicine. 2024 Apr 2;103:105087. doi: 10.1016/j.ebiom.2024.105087 (PMC11121169; doi:10.1016/j.ebiom.2024.105087)
Supplement: Tables S1–S22 [file mmc2.xlsx]

## Sheet: Tabel S1
Table S1
The clinical characteristics of patients with CPA.
	Variables		n = 12
	Sex (femal)		7
	Age (years)		49.92 (10.33)
	BMI (kg/㎡)		24.16 (2.23)
	Hypertension		3
	Diabetes		7
	Diameter of tumour (mm)		28.75 (5.15)
	ACTH (pg/mL)		1.15 [1.00, 1.55]
	Cortisol (μg/dL)		16.38 (2.88)
	DHEA-S (g/dl)		44.00 [20.00, 79.00]
	1mgDST-cortisol (μg/dL)		17.76 (4.93)
	Tumour genotype	PRKACA	8
		GNAS	4
	Values are indicated as means ± standard deviations, or as medians [25th, 75th].

## Sheet: Table S2
Table S2
Differential expression analysis between Adj.AC to CPA and non-CPA. Genes with positive log2 fold-change represent upregulated genes in Adj.AC to CPA.
	Gene	Log2FC	Padj
	PTGS2	2.1	0.00018
	SEMA3C	1.9	0.0092
	IGSF10	1.8	0.00041
	CALN1	1.8	0.00040
	ROR2	1.7	< 0.0001
	NR4A2	1.7	0.0043
	ATP10A	1.6	0.0018
	APCDD1	1.6	< 0.0001
	BTG2	1.6	0.0039
	FOS	1.6	0.0015
	PHYHIPL	1.6	0.0044
	MFAP4	1.6	< 0.0001
	KIAA0040	1.6	0.0022
	COL14A1	1.6	0.00046
	ATP2B3	1.6	0.0046
	TTN	1.5	0.0018
	ANO4	1.5	0.040
	SFRP1	1.5	0.0067
	CBLN4	1.5	0.012
	MCOLN3	1.5	< 0.0001
	GFRA1	1.5	0.029
	NR4A1	1.5	0.0038
	FAT1	1.5	0.0076
	DUSP1	1.4	< 0.0001
	KCNMB4	1.4	0.0069
	GALNT17	1.4	0.0038
	LMOD1	1.4	0.00052
	NFKBIZ	1.4	0.0071
	CACNB2	1.4	0.0012
	RGS1	1.4	0.014
	VSNL1	1.3	0.022
	ALDH1L1	1.3	0.0034
	CSMD2	1.3	0.0044
	ATF3	1.3	0.064
	MRC2	1.3	0.00063
	ENPP5	1.3	0.0022
	TSPYL2	1.3	0.00012
	ADAMTSL2	1.3	0.00019
	ENPP1	1.3	0.00055
	IGFBP3	1.3	0.099
	FHL1	1.3	< 0.0001
	DNAI3	1.2	< 0.0001
	TIPARP	1.2	0.018
	SEMA3D	1.2	0.0017
	FAM135B	1.2	0.015
	INPP4B	1.2	< 0.0001
	CACNA1I	1.2	0.0015
	CAB39L	1.2	< 0.0001
	STEAP2	1.2	0.0022
	HOXA5	1.2	0.0048
	SAMD12	1.2	0.00052
	STRIP2	1.2	0.031
	PCNX2	1.2	0.0021
	VPS37B	1.2	0.00030
	ZBTB16	1.2	0.0060
	PDZRN3	1.2	0.00017
	NID1	1.2	< 0.0001
	PRRX1	1.2	0.00023
	EGR1	1.2	0.086
	CARMN	1.1	0.0032
	EHHADH	1.1	0.00012
	TC2N	1.1	0.093
	NFE2L3	1.1	< 0.0001
	KLHDC8A	1.1	0.086
	PLEKHA6	1.1	0.0031
	CDH23	1.1	0.043
	NXPH1	1.1	0.050
	P3H3	1.1	0.0067
	SNAI2	1.1	0.0016
	GRAMD2B	1.1	< 0.0001
	KLF15	1.1	0.0039
	NEGR1	1.1	0.069
	HGF	1.1	0.00039
	SLC27A6	1.1	0.046
	SELENBP1	1.1	< 0.0001
	RRP7BP	1.1	0.013
	FKBP5	1.1	< 0.0001
	COL27A1	1.1	< 0.0001
	SH3TC1	1.1	0.039
	ATP9A	1.1	< 0.0001
	WNT4	1.0	0.044
	CSF3R	1.0	0.0019
	NRCAM	1.0	< 0.0001
	RRN3P2	1.0	0.00061
	SLIT3	1.0	0.0063
	PDE5A	1.0	0.0065
	ZNF418	1.0	0.0026
	PLCL1	1.0	0.061
	GUK1	1.0	0.00076
	RORB	1.0	0.075
	KITLG	1.0	0.013
	BICC1	1.0	< 0.0001
	SCNN1A	1.00	0.039
	BRINP2	1.00	0.027
	AVPI1	0.99	0.028
	TNIK	0.99	0.035
	KCNQ3	0.99	0.061
	MYLK	0.99	0.00025
	HDAC9	0.99	0.00022
	LPAR1	0.98	0.0037
	TEC	0.97	< 0.0001
	SETBP1	0.97	0.020
	SCARA3	0.96	0.017
	ABAT	0.96	0.0056
	ACOT11	0.96	0.0078
	PSAT1	0.96	< 0.0001
	USP53	0.96	0.011
	LPIN3	0.96	0.047
	FOLR2	0.96	0.062
	DMD	0.96	0.00013
	PGGHG	0.96	0.069
	PRICKLE2	0.96	0.030
	PHLDB3	0.95	0.0018
	PER1	0.95	0.042
	EBF1	0.95	0.016
	PALD1	0.94	0.018
	LTBP2	0.94	0.046
	SLC7A8	0.94	0.00020
	SLCO2B1	0.94	< 0.0001
	CYCS	0.94	0.0011
	ZNF385A	0.94	0.053
	LAMB1	0.94	0.0030
	ADAMTSL1	0.94	0.0070
	BCL2	0.94	0.012
	MGP	0.93	0.049
	CHN2	0.93	0.020
	SGK1	0.93	0.0067
	COL5A1	0.93	< 0.0001
	KLHL6	0.93	0.027
	HIF3A	0.93	0.067
	TLR5	0.92	0.061
	WNK2	0.92	0.0033
	PCDH18	0.92	0.029
	DOCK4	0.92	0.0026
	FRMD6	0.92	0.0017
	B3GNT9	0.92	0.0040
	HYDIN	0.92	0.085
	RAI2	0.91	0.0080
	SHROOM2	0.90	0.0046
	NFASC	0.90	0.0010
	NR2F2-AS1	0.90	0.0097
	CSRP1	0.90	0.0032
	TOB1	0.90	0.0020
	CHDH	0.89	0.046
	SESN3	0.89	0.0058
	CELF2	0.89	0.00051
	ARHGEF25	0.89	0.062
	NT5DC2	0.88	0.00076
	JUN	0.88	0.027
	CADM1	0.88	0.057
	CEBPD	0.88	0.0074
	KCNA4	0.88	0.085
	FBLIM1	0.88	0.011
	PDGFRA	0.88	0.0031
	CARD11	0.88	0.021
	MYLIP	0.88	0.00068
	SLC1A3	0.88	0.0062
	ATP1B2	0.88	0.0069
	RHBDF2	0.87	0.0039
	PTPRN2	0.87	0.056
	HSPA1A	0.87	0.091
	FBXO2	0.87	0.055
	SCUBE3	0.86	0.019
	SERINC5	0.86	0.00038
	BNC2	0.86	0.029
	PRELP	0.86	0.042
	PARM1	0.86	0.029
	MYO5C	0.85	0.080
	INMT	0.85	0.011
	PAK3	0.85	0.039
	GGTA1	0.85	0.046
	TNFRSF21	0.85	0.090
	CKB	0.85	0.00012
	DENND2A	0.85	0.028
	VLDLR	0.85	0.019
	FBLN5	0.85	0.0016
	CAMK2D	0.84	0.0025
	GPR63	0.84	0.032
	PIK3R1	0.84	0.0016
	CEP128	0.83	0.0014
	GNB5	0.83	0.0013
	GMIP	0.83	0.0092
	CLDN1	0.83	0.0060
	TRIP10	0.83	0.0019
	PRKAA2	0.82	0.020
	LHFPL6	0.82	0.014
	CCN3	0.82	0.028
	SDHAP1	0.82	0.042
	GLIPR1	0.82	0.0014
	PLA2R1	0.82	0.044
	LEF1	0.82	0.0097
	ADAM19	0.82	0.0036
	TMEM176B	0.81	0.034
	TSHZ3	0.81	0.0092
	NIBAN1	0.81	0.069
	FZD7	0.81	0.086
	TMIGD3	0.81	0.019
	MFGE8	0.80	0.014
	PLCB2	0.80	0.029
	RASSF4	0.80	0.025
	SHF	0.80	0.019
	PDE1C	0.80	0.041
	PTMS	0.80	0.0025
	MARCKSL1	0.79	0.00088
	DCN	0.79	0.0062
	GLUL	0.79	0.022
	C9orf131	0.79	0.014
	STK19	0.79	0.013
	SHISA4	0.78	0.011
	BMP4	0.78	0.014
	PATJ	0.78	0.0016
	DXO	0.78	0.014
	PALM	0.78	0.0012
	MICAL2	0.77	0.040
	TIMP3	0.77	0.0041
	AKR1C1	0.77	0.069
	RCSD1	0.77	0.0015
	OTULINL	0.77	0.038
	DAB2IP	0.77	0.035
	CNTN1	0.77	0.099
	SSPN	0.76	0.023
	ITPR3	0.76	0.00018
	DENND3	0.76	0.013
	TRPM2	0.76	0.041
	NAV2	0.76	0.066
	JDP2	0.75	0.037
	TLR7	0.75	0.044
	EOLA1	0.75	0.038
	ANKRD6	0.75	0.0090
	NYNRIN	0.75	0.080
	CYP3A5	0.74	0.051
	MYO1B	0.74	0.00027
	CAMK2N1	0.74	0.0026
	RYR1	0.74	0.061
	CCN2	0.74	0.084
	CKS2	0.74	0.040
	RNASE6	0.73	0.036
	SH3D19	0.73	0.00023
	CYBRD1	0.73	0.00077
	PLEKHG5	0.73	0.0075
	ZNF649	0.73	0.0045
	ZBTB7C	0.73	0.020
	PLCXD3	0.73	0.028
	MERTK	0.73	0.026
	TFEB	0.73	0.043
	AKNA	0.73	0.017
	IER2	0.72	0.0059
	MYO15B	0.72	0.039
	MATN2	0.72	0.066
	PPM1M	0.72	0.053
	NAALAD2	0.72	0.038
	CCDC170	0.71	0.00043
	ANKRD36	0.71	0.016
	ADGRA2	0.71	0.088
	TTC39A	0.71	0.048
	CTPS1	0.71	0.0022
	FAM53B	0.71	0.016
	LAMC3	0.71	0.046
	HLF	0.71	0.064
	TOB2	0.71	0.00024
	BIRC3	0.71	0.026
	MAP1B	0.71	0.0042
	SDHAP3	0.71	0.052
	FERMT1	0.70	< 0.0001
	EIF4E3	0.70	0.044
	IFRD1	0.70	0.066
	SVIL	0.70	0.074
	GPR34	0.70	0.091
	PRDM11	0.70	0.076
	TNFRSF25	0.70	0.042
	ADCY7	0.69	0.052
	TRAF1	0.69	0.048
	IRAK3	0.69	0.019
	ADH1B	0.69	0.019
	RNF207	0.69	0.039
	GPRC5C	0.69	0.045
	SLC9A9	0.69	0.047
	FRMD4A	0.69	0.0057
	SYTL4	0.69	0.077
	ZRANB1	0.68	0.026
	ELMO1	0.68	0.052
	PHF19	0.68	0.014
	S100A6	0.68	0.037
	GALNT16	0.68	0.012
	SOX13	0.68	0.0059
	POGLUT3	0.68	0.0076
	GNG7	0.68	0.066
	MGAT4A	0.68	0.059
	REC8	0.68	0.039
	MYO10	0.68	0.012
	CASZ1	0.67	0.092
	FBXL12	0.67	0.056
	RCCD1	0.67	0.094
	ENPP4	0.67	0.038
	NXN	0.67	0.040
	CD302	0.67	0.0043
	MS4A6A	0.67	0.019
	ZNF230	0.67	0.059
	POU6F1	0.67	0.031
	SFMBT2	0.67	0.028
	LUM	0.67	0.059
	FGD2	0.67	0.080
	FAM221A	0.66	0.061
	UNC5C	0.66	0.0019
	PKD1P5	0.66	0.064
	IKZF1	0.66	0.044
	GOLGA8B	0.66	0.095
	RGPD8	0.66	0.040
	SOX4	0.66	0.091
	ANKRD36C	0.66	0.012
	PCBP4	0.66	0.011
	SYDE1	0.65	0.029
	PTPRJ	0.65	0.069
	NR2F1	0.65	0.045
	RBMS3	0.65	0.0026
	CCNH	0.65	0.045
	C7	0.65	0.086
	AMPD2	0.64	0.044
	DMWD	0.64	0.0061
	ZNF577	0.64	0.078
	FMN1	0.64	0.078
	LTBP4	0.64	0.033
	TPD52L1	0.64	0.0045
	TTLL3	0.64	0.0056
	NR3C2	0.63	0.0038
	MIR29B2CHG	0.63	0.0072
	AMOT	0.63	0.023
	KCTD12	0.63	0.010
	MXD4	0.63	0.00044
	DDIT4	0.63	0.063
	SORL1	0.63	0.036
	ZNF483	0.63	0.0077
	SFXN2	0.63	0.040
	TEF	0.63	0.068
	LRRC38	0.63	0.020
	RCN3	0.63	0.066
	AIF1	0.63	0.071
	ZNF677	0.62	0.085
	WDFY4	0.62	0.073
	ZNF767P	0.62	0.034
	CNN2	0.62	0.056
	TBXAS1	0.62	0.098
	APOBEC3G	0.62	0.040
	TFEC	0.62	0.051
	AEBP1	0.61	0.096
	NEURL1B	0.61	0.0094
	CRYAB	0.61	0.062
	FRMD4B	0.61	0.056
	ZFAND4	0.61	0.035
	SYK	0.61	0.016
	PTGS1	0.61	0.094
	CEP112	0.61	0.037
	FLI1	0.61	0.061
	MTHFD2	0.60	0.091
	CSF1R	0.60	0.033
	ZNF540	0.60	0.066
	TMEM47	0.60	0.053
	PTGER4	0.60	0.048
	DEPDC5	0.60	0.031
	TBC1D1	0.59	0.0076
	SLC25A29	0.59	0.067
	SCRN2	0.59	0.066
	KIAA0895L	0.59	0.035
	POLE	0.59	0.052
	NFKBIA	0.59	0.0041
	RBM6	0.59	0.047
	AXIN2	0.59	0.019
	ZNF711	0.59	0.074
	MAOB	0.59	0.051
	MTMR9LP	0.58	0.039
	ZNF787	0.58	0.018
	CACHD1	0.58	0.0019
	CDC14B	0.58	0.047
	CRYBG1	0.58	0.065
	CDKN2C	0.58	0.091
	ADARB1	0.58	0.0058
	POLL	0.58	0.081
	SGSM2	0.58	0.0068
	CARD19	0.58	0.053
	KANK2	0.58	0.0056
	LENG8	0.57	0.010
	B3GNT7	0.57	0.023
	ING5	0.57	0.048
	BCAM	0.57	0.046
	BANP	0.56	0.040
	CLK1	0.56	0.043
	SYDE2	0.56	0.094
	FGD1	0.56	0.029
	ISYNA1	0.56	0.070
	C3AR1	0.56	0.092
	FMNL3	0.56	0.013
	CCDC57	0.56	0.017
	MAP3K13	0.56	0.021
	PEAR1	0.56	0.095
	FOXP4	0.55	0.061
	RHOBTB2	0.55	0.020
	TSPOAP1	0.55	0.064
	RNF217	0.55	0.010
	EVL	0.55	0.0081
	PLXDC2	0.55	0.078
	TPM1	0.55	0.078
	AGFG2	0.54	0.0090
	PTPRC	0.54	0.082
	OGFR	0.54	0.070
	HABP4	0.54	0.041
	TRAF5	0.54	0.041
	TSC22D1	0.54	0.068
	KLHL5	0.54	0.061
	DLG3	0.54	0.065
	SLC12A2	0.54	0.034
	B3GLCT	0.53	0.052
	ADAMTSL3	0.53	0.077
	ENO2	0.53	0.069
	NBPF20	0.53	0.039
	SPATS2L	0.53	0.0099
	PHACTR2	0.52	0.015
	CYTH2	0.52	0.023
	ZFHX4	0.52	0.0097
	SLC2A4RG	0.52	0.041
	ARHGDIB	0.52	0.039
	INPP5D	0.52	0.053
	ST6GALNAC5	0.52	0.095
	OXCT1	0.52	0.093
	C12orf57	0.52	0.019
	NR2F1-AS1	0.51	0.037
	EFEMP2	0.51	0.046
	TUBA1B	0.51	0.020
	HOOK1	0.51	0.093
	TRIM11	0.51	0.081
	SMAP2	0.51	0.093
	TNRC18	0.51	0.030
	OBSCN	0.51	0.052
	RNASET2	0.51	0.092
	CDC25B	0.51	0.071
	CYSTM1	0.51	0.097
	ADGRA3	0.50	0.014
	PRKD1	0.50	0.079
	KSR1	-0.50	0.084
	PON2	-0.50	0.032
	LRRC59	-0.50	0.0035
	TCTN3	-0.50	0.073
	NDUFB5	-0.51	0.032
	CASK	-0.51	0.013
	ALDH2	-0.51	0.060
	CLPTM1	-0.51	0.029
	TENM3	-0.51	0.013
	CILK1	-0.51	0.064
	SLC39A11	-0.51	0.085
	HLTF	-0.51	0.0016
	NDUFA5	-0.51	0.011
	TMEM14B	-0.51	0.041
	NDUFS6	-0.51	0.054
	TSPAN18	-0.51	0.068
	SARAF	-0.51	0.0057
	ARFGAP3	-0.52	0.022
	ENTPD5	-0.52	0.027
	CTSA	-0.52	0.047
	ACP1	-0.52	0.011
	SLC46A1	-0.52	0.040
	TMEM33	-0.52	0.050
	PRDX5	-0.52	0.030
	PAFAH2	-0.52	0.052
	PGAM5	-0.52	0.065
	MLXIPL	-0.52	0.099
	MOSPD3	-0.52	0.081
	NANP	-0.52	0.065
	MRPS33	-0.52	0.071
	GLMP	-0.52	0.037
	CYC1	-0.52	0.020
	ICMT	-0.52	0.078
	TXN2	-0.52	0.0081
	TRUB1	-0.52	0.0083
	ASS1	-0.53	0.024
	B4GALT5	-0.53	0.056
	BRI3	-0.53	0.073
	SLC16A1	-0.53	0.021
	MAN2A1	-0.53	0.014
	ENAH	-0.53	0.017
	COA4	-0.53	0.028
	EPHB4	-0.53	0.049
	SOAT1	-0.53	0.031
	MRPS36	-0.53	0.049
	ATRN	-0.53	0.0018
	RGN	-0.53	0.046
	VAT1	-0.53	0.028
	VAPB	-0.53	0.0030
	PPM1E	-0.53	0.035
	NSFL1C	-0.53	0.010
	EID1	-0.53	0.043
	RAD1	-0.54	0.020
	ATP6V1D	-0.54	0.0043
	DPH3	-0.54	0.025
	SERAC1	-0.54	0.026
	MOCOS	-0.54	0.031
	TATDN3	-0.54	0.073
	ADK	-0.54	0.086
	GNPTG	-0.54	0.020
	FAM107B	-0.54	0.061
	SOD1	-0.54	0.012
	CES2	-0.54	0.0041
	CHCHD2	-0.54	0.0023
	HSD17B11	-0.54	0.067
	DANCR	-0.54	0.050
	TCEAL9	-0.55	0.071
	CISD2	-0.55	0.049
	SMIM10L2A	-0.55	0.028
	RTN4IP1	-0.55	0.084
	FAHD1	-0.55	0.034
	GOLM2	-0.55	0.0026
	ATP6V1A	-0.56	0.0049
	MOAP1	-0.56	0.011
	PDP2	-0.56	0.082
	COX18	-0.56	0.014
	FADS2	-0.56	0.0041
	MTHFD2L	-0.56	0.013
	PRDX2	-0.56	0.020
	ARFGEF2	-0.56	0.022
	SEC11C	-0.56	0.028
	ELOVL5	-0.56	0.021
	UQCRFS1	-0.56	0.0011
	PCGF5	-0.56	0.014
	RNF128	-0.56	0.033
	SIGLEC11	-0.56	0.041
	MT-CYB	-0.57	0.100
	PPP3CA	-0.57	0.0038
	SAR1B	-0.57	0.018
	HSPA9	-0.57	0.0017
	GALNT2	-0.57	0.0059
	MED21	-0.57	0.040
	RANBP10	-0.57	0.00088
	RABL3	-0.57	0.0055
	FKBP1A	-0.57	0.033
	FSTL3	-0.57	0.060
	REXO2	-0.58	0.0025
	PANX1	-0.58	0.052
	NDUFAF1	-0.58	0.077
	MT-ND5	-0.58	0.061
	FLT1	-0.58	0.0067
	MIX23	-0.58	0.062
	TMEM229B	-0.58	0.039
	NCLN	-0.58	0.037
	LDAH	-0.58	0.038
	SFXN4	-0.58	0.039
	SATB2	-0.58	0.071
	BPNT1	-0.59	0.011
	ZDHHC9	-0.59	0.014
	SRPRB	-0.59	0.0086
	PCCB	-0.59	0.0019
	PITRM1	-0.59	0.00058
	OBSL1	-0.59	0.0061
	CIAPIN1	-0.59	0.033
	DYSF	-0.60	0.070
	DMAP1	-0.60	0.0063
	NDFIP2	-0.60	0.0071
	PERP	-0.60	0.037
	AP1AR	-0.61	0.022
	ATP8B1	-0.61	0.094
	STAMBPL1	-0.61	0.014
	TRAPPC2L	-0.61	0.010
	FGFRL1	-0.61	0.0066
	HYAL1	-0.61	0.029
	CPOX	-0.61	0.036
	APOE	-0.61	0.075
	ACO1	-0.62	0.032
	CPT2	-0.62	0.020
	ITPK1	-0.62	0.041
	COQ10A	-0.62	0.020
	MOSPD1	-0.62	0.073
	EPHX2	-0.62	0.0028
	PGAM1	-0.62	0.0049
	MAP3K15	-0.62	0.0055
	ALAD	-0.63	0.029
	MRPS28	-0.63	0.015
	LONP1	-0.63	0.0051
	ST3GAL4	-0.63	0.0038
	SLC2A13	-0.63	0.029
	EXTL2	-0.63	0.0096
	PEX3	-0.63	0.0077
	ADIPOR2	-0.63	0.00051
	PLEKHB2	-0.63	0.000100
	P3H2	-0.64	0.091
	BEX3	-0.64	0.0038
	NPC1	-0.64	0.027
	HSPA4L	-0.64	0.034
	SLC41A2	-0.64	0.0092
	PALMD	-0.64	0.0054
	PROX1	-0.64	0.036
	AAMDC	-0.65	0.0080
	RRP12	-0.65	0.095
	WIPF3	-0.65	0.012
	RDX	-0.65	0.0042
	NBPF1	-0.66	0.040
	PRKCA	-0.66	0.093
	TRIM25	-0.66	0.0012
	FDXR	-0.66	0.056
	CMSS1	-0.66	0.018
	MRPL1	-0.66	0.0039
	DNAJA3	-0.67	0.00014
	GHITM	-0.67	< 0.0001
	TUFT1	-0.67	0.074
	RNASEK	-0.67	0.011
	FLT4	-0.67	0.096
	FBP1	-0.67	0.097
	ALDH3B1	-0.67	0.039
	ARSK	-0.67	0.045
	CPLX1	-0.67	0.071
	ARMCX3	-0.67	0.0038
	PLK2	-0.67	0.042
	SREBF2	-0.67	< 0.0001
	SH2D4A	-0.67	0.050
	HEG1	-0.68	0.0042
	SNTB1	-0.68	0.028
	FAM210B	-0.68	0.0014
	F8	-0.68	0.011
	P4HB	-0.68	0.00088
	CLDN12	-0.68	0.066
	NLGN3	-0.68	0.017
	GLO1	-0.68	0.011
	DUSP16	-0.68	0.086
	LEPROTL1	-0.69	0.010
	NTMT1	-0.69	0.053
	TMEM135	-0.69	0.0035
	FZD4	-0.69	0.040
	ZBED9	-0.69	0.032
	NCEH1	-0.69	0.011
	ECE1	-0.69	0.0067
	MT-ND4	-0.69	0.050
	CHMP4C	-0.70	0.067
	LRRC58	-0.70	0.0075
	PI4K2B	-0.70	0.013
	TMEM38B	-0.70	0.00050
	AMHR2	-0.70	0.019
	SLC31A1	-0.70	0.045
	SYAP1	-0.70	0.00015
	PHYH	-0.70	0.0017
	SCPEP1	-0.70	0.0012
	SLC16A7	-0.71	0.0076
	MAPK8IP1	-0.71	0.019
	DECR1	-0.71	0.00039
	NEU1	-0.71	0.0021
	SLC4A3	-0.71	0.021
	MT-ND6	-0.72	0.025
	FBXL13	-0.72	0.061
	CCDC69	-0.72	0.00045
	VASH1	-0.72	0.014
	TMEM64	-0.72	0.011
	TPMT	-0.73	0.028
	CISD1	-0.73	0.069
	MT-CO1	-0.73	0.032
	RHBDD2	-0.73	0.014
	GNS	-0.73	0.00074
	RDH11	-0.74	0.0049
	RUNDC3B	-0.74	0.00063
	TXNDC17	-0.74	0.034
	MT-ATP6	-0.75	0.061
	TXNRD1	-0.75	0.00028
	TGFBR3	-0.75	0.0030
	SH3BGR	-0.75	0.052
	LGALSL	-0.75	0.0038
	PGM1	-0.76	< 0.0001
	TAFA2	-0.76	0.0059
	NGEF	-0.76	0.042
	MYO1E	-0.77	0.020
	EPB41L1	-0.78	0.0033
	MT-ATP8	-0.78	0.098
	GCLM	-0.78	0.024
	TMEM147	-0.78	0.0015
	HSPE1	-0.79	0.0012
	PPA1	-0.79	0.034
	CREBL2	-0.79	0.0088
	SH3BP5	-0.79	0.00058
	ARSI	-0.79	0.040
	FAM171B	-0.79	0.0013
	SPTSSA	-0.80	0.061
	PRKAR2B	-0.81	0.0043
	CMAS	-0.81	< 0.0001
	TKFC	-0.81	0.031
	MT-CO3	-0.81	0.021
	JADE3	-0.82	0.0038
	GPAM	-0.82	0.011
	ALDH1B1	-0.82	0.00027
	AKR1B1	-0.83	0.0028
	FAM166B	-0.83	0.0065
	BAIAP2L1	-0.83	0.0019
	PLD1	-0.83	0.042
	ARMCX2	-0.83	0.0049
	TMEM45A	-0.83	0.029
	MGARP	-0.83	0.0012
	MTMR6	-0.83	< 0.0001
	EEF1E1	-0.84	0.0035
	NR0B1	-0.84	0.00021
	STAR	-0.84	< 0.0001
	SLITRK4	-0.85	0.097
	SLC50A1	-0.85	0.039
	PRDX3	-0.85	< 0.0001
	C1QTNF1-AS1	-0.86	0.0033
	FLNB	-0.86	0.0017
	DNAH11	-0.86	0.0026
	THSD7A	-0.86	0.066
	ERMP1	-0.87	< 0.0001
	CALCRL	-0.87	0.018
	HSD3BP2	-0.87	0.063
	ACSL4	-0.87	0.0021
	ZNF275	-0.87	0.0030
	TLCD4	-0.87	0.024
	CDH4	-0.87	0.044
	BTN3A2	-0.87	0.0059
	ST8SIA5	-0.88	0.039
	PYCR2	-0.88	0.0065
	TESC	-0.88	0.016
	TSGA10	-0.88	0.0030
	SLC3A2	-0.88	< 0.0001
	CD320	-0.88	0.0064
	SCCPDH	-0.89	< 0.0001
	MYO16	-0.89	0.025
	FADS6	-0.89	0.085
	RAB22A	-0.89	0.00010
	WDR31	-0.89	0.0017
	PC	-0.89	0.0032
	SYT14	-0.89	0.029
	SCAP	-0.90	< 0.0001
	PCLO	-0.90	0.014
	CDS1	-0.90	0.0029
	MXRA5	-0.91	0.079
	PCYT2	-0.91	0.013
	XYLT1	-0.92	0.0029
	MAPK10	-0.92	0.071
	KIF3C	-0.92	0.0010
	ZNF185	-0.92	0.074
	ADGRL4	-0.95	0.00057
	LDLRAD3	-0.96	0.0021
	PCDH17	-0.96	0.014
	LDLR	-0.97	0.074
	HSPD1	-0.97	< 0.0001
	TMEM178B	-0.98	0.0015
	RAP1GAP	-0.98	< 0.0001
	GRAMD1B	-0.98	0.0012
	KRT80	-0.99	0.077
	PLEK2	-1.0	0.0030
	SPECC1	-1.0	0.018
	SLC22A3	-1.0	0.00012
	HTATIP2	-1.0	0.00039
	PDE8B	-1.0	0.032
	EPB41L4B	-1.0	0.00022
	IGDCC4	-1.0	0.050
	GRK5	-1.0	< 0.0001
	PGRMC1	-1.0	0.00029
	ST8SIA1	-1.0	0.00021
	CYB5A	-1.0	0.019
	TUBB4A	-1.0	0.00014
	PRKAB2	-1.0	0.00059
	SLC37A2	-1.1	0.0019
	ABHD6	-1.1	< 0.0001
	ZIM2	-1.1	0.0013
	TM7SF2	-1.1	< 0.0001
	ACSS2	-1.1	0.0096
	NUDT19	-1.1	< 0.0001
	FOXO4	-1.1	< 0.0001
	ABCA5	-1.1	< 0.0001
	ZNHIT2	-1.1	0.0015
	PRLR	-1.1	< 0.0001
	TUBA4A	-1.1	0.019
	PSD3	-1.1	0.00011
	SYTL5	-1.1	0.014
	DNAJC6	-1.1	< 0.0001
	PODXL2	-1.1	0.0043
	SLC1A4	-1.1	< 0.0001
	GRB10	-1.1	< 0.0001
	FADS1	-1.1	0.0018
	ABCB1	-1.1	< 0.0001
	MGST1	-1.1	< 0.0001
	MVK	-1.1	0.012
	FRMD5	-1.1	0.00051
	SLC6A6	-1.2	< 0.0001
	GSTA4	-1.2	< 0.0001
	FDX1	-1.2	0.00022
	TMEM200A	-1.2	0.072
	CYP21A2	-1.2	0.048
	SULT1E1	-1.2	0.047
	GCOM1	-1.2	0.020
	CASC15	-1.2	0.041
	FGFR4	-1.2	0.010
	ELOVL6	-1.2	0.00058
	VCAM1	-1.2	< 0.0001
	MMAB	-1.2	< 0.0001
	CYP17A1	-1.2	0.0061
	REPS2	-1.2	< 0.0001
	IDI1	-1.3	0.0036
	SCARB1	-1.3	< 0.0001
	PEG3	-1.3	< 0.0001
	FBN2	-1.3	0.0026
	DPP4	-1.3	0.011
	QPCT	-1.3	< 0.0001
	GJA1	-1.3	0.00011
	HSD17B7	-1.4	0.011
	NSDHL	-1.4	< 0.0001
	FDFT1	-1.4	0.00047
	SC5D	-1.4	< 0.0001
	FASN	-1.4	< 0.0001
	KCNN2	-1.4	< 0.0001
	SLC26A2	-1.4	0.00057
	PORCN	-1.5	< 0.0001
	VTN	-1.5	0.00014
	AMDHD1	-1.5	< 0.0001
	DHCR7	-1.5	< 0.0001
	PLCG2	-1.5	0.00014
	DHCR24	-1.6	< 0.0001
	PITPNM3	-1.6	0.00012
	ALPL	-1.6	< 0.0001
	SULT2A1	-1.6	0.0026
	LSS	-1.7	0.0037
	CACNA1H	-1.7	0.0042
	PAPSS2	-1.7	< 0.0001
	SLC4A8	-1.7	0.0039
	HMGCR	-1.7	< 0.0001
	FDPS	-1.7	< 0.0001
	RIDA	-1.7	< 0.0001
	SLC6A9	-1.7	< 0.0001
	STARD4	-1.7	0.00063
	DNAJC12	-1.8	0.0065
	HSPE1-MOB4	-1.8	0.030
	SLC1A2	-1.8	0.0015
	HSD3B2	-1.8	0.0016
	CYP11A1	-1.8	< 0.0001
	PAK5	-1.8	0.00038
	SLC2A14	-1.9	0.00012
	MC2R	-1.9	0.0017
	SCD	-2.0	< 0.0001
	ENPP3	-2.0	0.013
	PLB1	-2.0	< 0.0001
	MVD	-2.1	0.0021
	TMEM97	-2.1	< 0.0001
	SYP	-2.1	< 0.0001
	INSIG1	-2.1	0.00027
	EBP	-2.1	< 0.0001
	PTGFR	-2.1	0.00080
	GSTA3	-2.2	< 0.0001
	ACAT2	-2.2	0.00011
	TNFSF13B	-2.2	< 0.0001
	RAB3B	-2.3	0.039
	GSTA1	-2.4	< 0.0001
	CYP51A1	-2.4	< 0.0001
	INHA	-2.7	< 0.0001
	TSPAN12	-2.9	< 0.0001
	HMGCS1	-3.3	< 0.0001
	MSMO1	-3.4	< 0.0001
	SQLE	-4.4	< 0.0001

## Sheet: Tabel S3
Table S3
A panel of 36 genes that encompasses mutations known to be associated with adrenocortical tumourigenesis.
	KCNJ5	ATP1A1	ATP2B3	CACNA1D	CACNA1H	CLCN2
	CADM1	PRKACA	PRKAR1A	GNAS	ARMC5	MEN1
	FH	MC2R	PDE11A	PDE8B	APC	PRKACB
	ZNRF3	CDKN2A	TP53	RB1	DAXX	MED12
	ATRX	RPL22	NF1	KMT2B	AXIN1	TCF7L2
	FBXW7	LRP6	LGR5	RNF43	TERT	CTNNB1

## Sheet: Table S4
Table S4
Differential expression analysis among CPA, SPN, and Adj.AC to CPA.
	SPN vs. Adj.AC				CPA vs. Adj.AC
	Gene	Log2FC	Padj		Gene	Log2FC	Padj
	TSPAN12	3.1	< 0.0001		SQLE	5.0	< 0.0001
	GSTA1	2.9	< 0.0001		MSMO1	4.0	< 0.0001
	INHA	2.5	< 0.0001		HMGCS1	3.9	< 0.0001
	RAB3B	2.4	0.058		TSPAN12	3.5	< 0.0001
	PDE8B	2.4	0.0021		INHA	3.0	< 0.0001
	PAPSS2	2.3	< 0.0001		CYP51A1	2.9	< 0.0001
	DPP4	2.1	< 0.0001		GSTA1	2.9	< 0.0001
	GSTA3	2.1	< 0.0001		ENPP3	2.9	< 0.0001
	SLC2A14	2.0	0.0087		TNFSF13B	2.8	< 0.0001
	SYP	1.8	< 0.0001		SYP	2.7	< 0.0001
	FADS6	1.7	0.0073		RAB3B	2.7	0.0079
	ENPP3	1.7	0.030		ACAT2	2.7	< 0.0001
	MPPED2	1.7	< 0.0001		INSIG1	2.6	< 0.0001
	SLC4A8	1.7	0.0070		MVD	2.6	< 0.0001
	SULT2A1	1.7	0.0080		EBP	2.5	< 0.0001
	SLC26A2	1.6	0.00011		TMEM97	2.5	< 0.0001
	PTGFR	1.6	0.061		PTGFR	2.5	0.00013
	SSTR5-AS1	1.6	0.032		PLB1	2.4	< 0.0001
	TNFSF13B	1.6	< 0.0001		PDE8B	2.4	< 0.0001
	GPC4	1.6	0.00037		SLC4A8	2.3	< 0.0001
	SULT1E1	1.5	0.022		SCD	2.3	< 0.0001
	CYB5A	1.4	0.00020		GSTA3	2.3	< 0.0001
	RIDA	1.4	0.00014		MC2R	2.3	0.00014
	GSTA4	1.4	< 0.0001		SLC2A14	2.3	< 0.0001
	CYP11A1	1.4	0.0010		STARD4	2.3	< 0.0001
	CDS1	1.4	< 0.0001		HSPE1-MOB4	2.2	< 0.0001
	SLC4A3	1.4	< 0.0001		LSS	2.2	< 0.0001
	ST8SIA1	1.4	< 0.0001		HMGCR	2.2	< 0.0001
	ARMCX2	1.4	0.00057		FDPS	2.1	< 0.0001
	FANK1	1.4	0.010		PAPSS2	2.1	< 0.0001
	DNAJC6	1.3	0.00011		CACNA1H	2.1	< 0.0001
	SLC6A9	1.3	0.00085		HSD3B2	2.1	< 0.0001
	PITPNM3	1.3	0.0080		CYP11A1	2.1	< 0.0001
	RAB22A	1.3	0.00013		PAK5	2.1	< 0.0001
	PEG3	1.3	0.0012		RIDA	1.9	< 0.0001
	DHCR24	1.3	0.0015		SULT2A1	1.9	0.00076
	GJA1	1.3	0.0022		SLC6A9	1.9	< 0.0001
	MYO16	1.3	0.020		PCP4	1.9	0.0016
	REPS2	1.3	< 0.0001		SLC1A2	1.9	0.00094
	SLITRK4	1.3	0.018		PLCG2	1.8	< 0.0001
	PLB1	1.3	0.0037		ALPL	1.8	< 0.0001
	FDX1	1.3	0.0014		DNAJC12	1.8	0.0033
	FRMD5	1.3	0.0015		SCUBE1	1.8	0.00094
	VCAM1	1.2	< 0.0001		DHCR7	1.8	< 0.0001
	PRLR	1.2	< 0.0001		HSD17B7	1.8	< 0.0001
	KCNN2	1.2	0.00065		FDFT1	1.8	< 0.0001
	SCD	1.2	0.0052		LDLR	1.8	< 0.0001
	PRKAB2	1.2	< 0.0001		PITPNM3	1.8	< 0.0001
	SYT14	1.2	0.0029		DHCR24	1.8	< 0.0001
	FOXO4	1.2	0.00011		SLC26A2	1.8	< 0.0001
	MAPK10	1.2	0.011		SC5D	1.7	< 0.0001
	ELOVL6	1.2	0.0068		FASN	1.7	< 0.0001
	LDLR	1.1	0.030		FADS6	1.7	< 0.0001
	EPB41L4B	1.1	< 0.0001		CYP21A1P	1.7	0.017
	TAFA2	1.1	0.022		DPP4	1.7	< 0.0001
	ZNF774	1.1	0.030		PORCN	1.7	< 0.0001
	TUBB4A	1.1	0.00044		AMDHD1	1.7	< 0.0001
	S1PR1	1.1	0.025		SLC38A1	1.7	< 0.0001
	LRRC58	1.1	0.0010		NSDHL	1.7	< 0.0001
	KIF3C	1.1	0.00015		QPCT	1.7	< 0.0001
	TM7SF2	1.1	0.00039		VTN	1.6	0.00012
	MSMO1	1.1	0.0045		CYFIP2	1.6	< 0.0001
	ARMCX3	1.1	0.00018		IDI1	1.6	< 0.0001
	PERP	1.1	0.0070		TMEM200A	1.6	0.0016
	ABCB1	1.1	< 0.0001		TUBB4A	1.6	< 0.0001
	JADE3	1.1	0.00037		CYP21A2	1.6	0.0018
	ALPL	1.1	0.062		ITGA7	1.6	0.0027
	EXTL2	1.1	0.00011		FANK1	1.6	< 0.0001
	FBN2	1.1	0.012		DNAJC6	1.6	< 0.0001
	ERMP1	1.1	< 0.0001		SCARB1	1.5	< 0.0001
	HMGCR	1.1	0.00077		MVK	1.5	< 0.0001
	SQLE	1.1	0.039		FRMD5	1.5	< 0.0001
	AMDHD1	1.1	0.033		VWF	1.5	0.0059
	HMOX1	1.1	0.0058		CD36	1.5	0.0074
	NR0B1	1.0	0.00066		MMAB	1.5	< 0.0001
	SCN3B	1.0	0.017		GALNT15	1.5	0.00014
	PORCN	1.0	0.010		SSTR5-AS1	1.5	0.046
	MGST1	1.0	0.00065		FBN2	1.4	< 0.0001
	GPAM	1.0	0.00020		GADD45A	1.4	< 0.0001
	PSD3	1.0	0.0050		FDX1	1.4	< 0.0001
	ABCA5	1.0	0.00079		MYOM1	1.4	0.075
	TMEM38B	0.99	0.0018		SLC6A6	1.4	< 0.0001
	SYTL5	0.99	0.050		SPECC1	1.4	< 0.0001
	DUSP16	0.98	0.0078		SHROOM3	1.4	0.038
	GCLM	0.98	0.0028		CASC15	1.4	0.0097
	TLCD4	0.97	0.0026		PEG3	1.4	< 0.0001
	CYP17A1	0.97	0.071		GCOM1	1.4	0.0074
	ST3GAL6	0.97	0.016		NPTX1	1.4	0.013
	CMAS	0.97	0.00033		TUBA4A	1.4	< 0.0001
	TXNRD1	0.97	0.00019		ABHD6	1.4	< 0.0001
	CAV2	0.97	0.070		REPS2	1.4	< 0.0001
	SLC1A4	0.97	0.0044		TAFA2	1.4	< 0.0001
	C2orf69	0.96	0.0014		ACSS2	1.4	< 0.0001
	KRT80	0.96	0.066		PCDH17	1.4	< 0.0001
	LGALSL	0.95	0.00066		KCNN2	1.4	0.00015
	CPLX1	0.95	0.021		FADS1	1.4	0.00014
	LEPROTL1	0.95	0.0029		GJA1	1.4	0.00028
	MT-CO3	0.95	0.016		CYP17A1	1.4	0.00036
	MOSPD1	0.95	0.0031		VDR	1.4	0.0021
	FAM171B	0.95	0.0019		MOB3B	1.4	0.00089
	CREBL2	0.94	0.0018		GRAMD1B	1.4	< 0.0001
	MT-ATP8	0.94	0.062		PODXL2	1.3	< 0.0001
	BAALC	0.94	0.076		FGFR4	1.3	0.00063
	PGRMC1	0.93	0.0056		GPC4	1.3	0.0013
	MAPK8IP1	0.93	0.030		CDS1	1.3	< 0.0001
	GRAMD1B	0.93	0.0097		ABCA5	1.3	< 0.0001
	HLA-DOA	0.92	0.058		ZIM2	1.3	< 0.0001
	NUDT19	0.92	0.0030		SLC1A4	1.3	< 0.0001
	H19	0.92	0.074		TMEM178B	1.3	< 0.0001
	NEBL	0.91	0.031		FAM222A	1.3	0.0050
	C8orf33	0.91	0.0021		GRB10	1.3	< 0.0001
	EBP	0.91	0.0050		GSTA4	1.3	< 0.0001
	TBXA2R	0.91	0.010		MGST1	1.3	< 0.0001
	WDR31	0.90	0.00032		PSD3	1.2	< 0.0001
	SLC6A6	0.89	0.0026		FOXO4	1.2	< 0.0001
	SCARB1	0.89	0.0099		PGRMC1	1.2	< 0.0001
	MT-ATP6	0.89	0.054		ARMCX2	1.2	0.00083
	CALB1	0.89	0.0052		MAPK8IP1	1.2	< 0.0001
	TMEM64	0.89	0.0019		PRKAB2	1.2	< 0.0001
	TMEM45A	0.88	0.00048		THBS2	1.2	0.035
	LGALS8	0.88	0.062		RAB22A	1.2	< 0.0001
	GRB10	0.88	0.00068		EFEMP1	1.2	0.0062
	GOLM2	0.88	< 0.0001		ELOVL6	1.2	0.0096
	CPEB1	0.87	0.039		ZNHIT2	1.2	< 0.0001
	ZNF275	0.87	0.019		TM7SF2	1.2	< 0.0001
	TESC	0.86	0.033		SULT1E1	1.2	0.019
	CD209	0.86	0.015		PCYT2	1.2	< 0.0001
	PEX3	0.86	0.00041		TNXA	1.2	0.012
	MT-ND2	0.86	0.046		S1PR1	1.2	0.0046
	MT-CO1	0.85	0.025		AACS	1.2	< 0.0001
	AMHR2	0.85	0.015		GRK5	1.2	< 0.0001
	ZNHIT2	0.85	0.014		GRID2	1.2	0.0052
	PLEK2	0.85	0.026		HTATIP2	1.2	< 0.0001
	TMEM135	0.85	0.00047		ST3GAL6	1.2	< 0.0001
	ABHD6	0.84	0.015		MAPK10	1.2	< 0.0001
	CYP51A1	0.84	0.0029		ABCB1	1.2	< 0.0001
	CCDC69	0.84	0.0010		RAP1GAP	1.2	< 0.0001
	C1QTNF1-AS1	0.84	0.017		BTNL9	1.2	< 0.0001
	KDM1B	0.83	0.011		SLC50A1	1.2	< 0.0001
	MT-ND6	0.83	0.0099		KIF3C	1.2	0.0011
	MT-ND4L	0.83	0.040		ST8SIA1	1.2	< 0.0001
	FBXL13	0.83	0.054		SRPX	1.2	0.0066
	DUSP10	0.83	0.030		ZNF774	1.1	0.00049
	COQ10A	0.82	0.0066		MXRA5	1.1	0.00077
	SNTB1	0.82	0.020		NUDT19	1.1	< 0.0001
	KLHL15	0.82	0.027		SLC37A2	1.1	0.0033
	RRAGD	0.82	0.060		NPTX2	1.1	0.071
	HTATIP2	0.82	0.019		EPB41L4B	1.1	0.00027
	TPST2	0.82	0.094		XYLT1	1.1	< 0.0001
	BTN3A2	0.81	0.0089		PERP	1.1	< 0.0001
	SLC41A2	0.81	0.00083		FAM166B	1.1	< 0.0001
	MT-ND1	0.81	0.059		CYB5A	1.1	0.062
	PRDX3	0.81	0.00024		CD83	1.1	< 0.0001
	PRKAR2B	0.81	0.0037		SYTL5	1.1	0.0068
	PLEKHB2	0.80	< 0.0001		PYCR2	1.1	< 0.0001
	MT-ND4	0.80	0.039		PCLO	1.1	< 0.0001
	RUNDC3B	0.80	0.0017		SYT14	1.1	0.0020
	ACADSB	0.80	0.0012		ZNF275	1.1	< 0.0001
	WIPF3	0.80	0.010		VCAM1	1.1	< 0.0001
	PHYH	0.79	0.00041		HSPD1	1.1	< 0.0001
	CLCN5	0.79	0.059		BAALC	1.1	0.0012
	SFXN4	0.79	0.0030		SLC3A2	1.1	< 0.0001
	DDAH1	0.79	0.017		BAIAP2L1	1.1	< 0.0001
	ACO1	0.79	0.0031		PRLR	1.1	0.00021
	GPR137B	0.78	0.039		IGDCC4	1.1	0.0072
	HMGCS1	0.78	0.0086		LRRC58	1.1	0.00021
	MTMR6	0.78	0.00037		DNAH11	1.1	< 0.0001
	CILK1	0.78	0.0037		THSD7A	1.1	0.0027
	MT-ND5	0.78	0.011		MGARP	1.1	< 0.0001
	SPECC1	0.78	0.027		ADGRL4	1.1	< 0.0001
	NCEH1	0.78	0.00096		NR0B1	1.1	< 0.0001
	RAP1GAP	0.78	0.0026		MPPED2	1.1	0.028
	TMEM178B	0.77	0.0097		ACSL4	1.0	< 0.0001
	MT-CO2	0.77	0.070		RADX	1.0	< 0.0001
	BEX3	0.77	0.00098		SCAP	1.0	< 0.0001
	VAT1	0.77	0.0054		LDLRAD3	1.0	< 0.0001
	PC	0.76	0.074		FAM171B	1.0	< 0.0001
	XYLT1	0.76	0.0064		TNFRSF12A	1.0	0.0068
	ALDH1B1	0.76	0.0016		CPOX	1.0	< 0.0001
	NRIP3	0.76	0.0081		AKR1B1	1.0	0.00020
	F8	0.76	0.00018		SOCS3	1.0	0.088
	SCCPDH	0.76	0.0043		STAR	1.0	< 0.0001
	PKHD1L1	0.75	0.045		TSGA10	1.0	0.00011
	FAM210B	0.75	0.00034		HSPE1	1.0	< 0.0001
	DMAP1	0.75	0.0022		BHMT2	1.0	0.0040
	NLGN3	0.75	0.00069		DUSP16	1.0	< 0.0001
	MGARP	0.74	0.0037		LGALS8	1.0	0.00054
	GNG12	0.74	0.0074		TMEM38B	1.0	< 0.0001
	MT-CYB	0.74	0.036		RENBP	1.0	0.0057
	ZIM2	0.74	0.038		ERG28	1.00	0.0018
	ALAD	0.73	0.013		KRT80	0.99	0.053
	RDX	0.73	0.0026		NOTCH3	0.98	0.068
	DNAH11	0.73	0.052		SLC22A3	0.98	0.00081
	BAG2	0.72	0.010		CD320	0.98	0.0014
	ALDH5A1	0.72	0.0026		EDA2R	0.98	0.031
	FTCDNL1	0.72	0.081		KDM1B	0.98	< 0.0001
	ISCA1	0.72	0.0031		TESC	0.97	0.00043
	SCPEP1	0.72	0.00065		AOC3	0.97	0.00010
	STS	0.72	0.027		DLK1	0.97	0.042
	PI4K2B	0.71	0.0017		TMEM45A	0.97	0.0043
	DNAJC15	0.71	< 0.0001		COMMD3-BMI1	0.95	0.062
	TPGS2	0.71	0.0052		ERMP1	0.95	0.0016
	MT-ND3	0.71	0.069		PTCH2	0.95	0.086
	GHITM	0.71	< 0.0001		PLEK2	0.95	0.0070
	IRS2	0.70	0.066		TCIRG1	0.95	< 0.0001
	SMIM10L2A	0.70	0.0062		ALDH1B1	0.95	< 0.0001
	CPT2	0.70	0.0026		SCCPDH	0.94	< 0.0001
	RANBP10	0.69	0.0037		EMP1	0.94	0.019
	GRK3	0.69	0.033		SH3BP5	0.94	< 0.0001
	MED21	0.69	0.00011		DDB2	0.94	< 0.0001
	SVIL-AS1	0.69	0.018		FLNB	0.93	0.00028
	COX18	0.69	0.00073		CDKN1A	0.93	0.051
	LINC00886	0.69	0.013		SDSL	0.93	0.00095
	PBX1	0.68	0.0083		ARMCX3	0.92	0.0011
	SLC16A1	0.68	0.0033		BSN	0.92	< 0.0001
	HLA-DMA	0.68	0.091		BDH1	0.92	0.0019
	RNF128	0.68	0.019		TXNRD1	0.92	0.00013
	SOAT1	0.68	0.0018		LOXL3	0.92	0.0017
	CERT1	0.68	0.00011		PPA1	0.92	0.0025
	SAR1B	0.68	0.0031		ITGA5	0.91	0.00097
	ACP1	0.68	0.0012		APLNR	0.91	0.071
	TMEM97	0.67	0.045		RHBDD2	0.91	0.00013
	JKAMP	0.67	0.054		LGALSL	0.91	< 0.0001
	BRI3	0.67	0.052		MYO1E	0.90	0.00014
	ATRN	0.67	< 0.0001		CMAS	0.90	< 0.0001
	TGFBR3	0.67	0.011		PLD1	0.90	0.0053
	LDLRAD3	0.67	0.049		CPLX1	0.90	0.0031
	GHR	0.67	0.0011		MYO16	0.90	0.039
	AKR1B1	0.67	0.064		WDR31	0.90	0.0030
	MMAB	0.66	0.00068		PRDX3	0.90	0.00031
	KSR1	0.66	0.015		FNDC10	0.90	0.00042
	GNS	0.66	0.0078		TMEM132A	0.90	0.051
	VAPB	0.66	0.00034		NCR3LG1	0.90	0.019
	TATDN3	0.66	0.0086		MTMR6	0.88	< 0.0001
	TRAM2-AS1	0.65	0.021		GLRX2	0.88	0.0011
	TPP1	0.65	0.035		AMHR2	0.88	0.00042
	TRUB1	0.65	0.00065		SMIM10L2A	0.88	< 0.0001
	PPA1	0.65	0.018		SH2D4A	0.87	0.0031
	IPMK	0.65	0.087		NTMT1	0.87	0.00046
	PAQR5	0.65	0.037		LEPROTL1	0.87	0.0024
	NR5A1	0.64	0.024		DHX32	0.87	0.00027
	NR1H4	0.63	0.0036		SPTSSA	0.87	0.062
	BAIAP2L1	0.63	0.079		CALCRL	0.87	0.064
	YOD1	0.63	0.0099		WSCD1	0.87	0.069
	CPOX	0.63	0.095		ALDH3B1	0.86	0.0015
	CREG1	0.63	0.061		AP1AR	0.86	0.00016
	SLC16A7	0.63	0.028		DUSP5	0.86	0.0020
	TXN	0.62	0.013		MB21D2	0.86	0.0096
	TOR1AIP2	0.62	0.0011		DMAP1	0.86	< 0.0001
	LIPA	0.61	0.076		FTCDNL1	0.85	0.00061
	DNAJC19	0.61	0.0055		GLRB	0.85	0.0070
	BSN	0.61	0.096		ATP6V0C	0.85	0.010
	ADGRL4	0.61	0.063		VASH1	0.85	0.00094
	HSPD1	0.60	0.0058		GCLM	0.85	0.013
	CHUK	0.60	0.0018		H19	0.85	0.051
	NBPF1	0.60	0.090		FRK	0.85	0.015
	LYRM7	0.60	0.0019		NT5E	0.85	0.032
	DDR2	0.60	0.019		RALGPS1	0.85	0.0094
	LDAH	0.60	0.038		RDH11	0.85	0.00090
	PYCR2	0.60	0.091		SCN3B	0.85	0.033
	B4GALT5	0.60	0.047		FLT4	0.85	0.0079
	DECR1	0.60	0.0089		SLC4A3	0.85	0.021
	PGRMC2	0.60	0.0029		IFI6	0.85	0.052
	RBM43	0.60	0.00096		PLK2	0.85	0.00035
	DTWD2	0.60	0.010		FDXR	0.85	0.0085
	TMEM268	0.60	0.0091		OSGIN2	0.84	< 0.0001
	NDUFA5	0.59	0.00043		NPC1	0.84	< 0.0001
	TMEM33	0.59	0.011		NEU1	0.84	0.00019
	OBSL1	0.59	0.012		P4HB	0.84	< 0.0001
	ADIPOR2	0.59	0.0061		ICMT	0.84	< 0.0001
	MOCOS	0.59	0.027		ST8SIA5	0.84	0.039
	TCEAL9	0.59	0.0087		LIPA	0.84	0.0090
	RAB18	0.59	0.0075		SH3BGR	0.84	0.0036
	GRK5	0.59	0.052		EPB41L1	0.84	< 0.0001
	RABL3	0.59	0.0018		DPF3	0.83	0.032
	PGM1	0.59	0.021		RRP12	0.83	0.017
	E2F3	0.58	0.049		CLTB	0.83	0.00094
	QDPR	0.58	0.0085		PLAAT3	0.83	< 0.0001
	PAQR3	0.58	0.066		GLO1	0.83	0.0011
	EPB41L1	0.58	0.077		RANBP10	0.83	< 0.0001
	RNF187	0.58	0.023		TMEM147	0.83	0.00015
	NTAQ1	0.58	0.051		PRKAR2B	0.83	0.0071
	FAM107B	0.58	0.037		HEG1	0.83	< 0.0001
	SDHC	0.58	0.023		ROR1	0.82	0.0022
	IGSF11	0.57	0.086		BEX3	0.82	< 0.0001
	ECT2	0.57	0.090		AUTS2	0.82	0.012
	KLHL2	0.57	0.0059		IRS2	0.82	0.00064
	ZNF704	0.57	0.047		FBP1	0.82	0.0072
	GSKIP	0.57	0.085		HSD3BP2	0.82	0.078
	OSTM1	0.57	0.033		LIPE	0.82	0.077
	FSTL3	0.57	0.081		PGM1	0.82	< 0.0001
	SLC2A13	0.57	0.078		NGEF	0.81	0.014
	SLC16A2	0.57	0.0031		HSPA4L	0.81	0.00013
	BPNT1	0.57	0.0092		GOLM2	0.81	< 0.0001
	TMEM68	0.56	0.031		TGFBR3	0.81	0.00083
	C11orf68	0.56	0.098		PDP2	0.81	< 0.0001
	AP1AR	0.56	0.074		EEF1E1	0.81	0.0048
	PPIF	0.56	0.038		NBPF1	0.80	0.0013
	PPP3CA	0.56	0.0031		SREBF2	0.80	< 0.0001
	MPC2	0.56	0.0037		CXCR4	0.80	0.0033
	ATP6V1A	0.56	0.0012		PGAM1	0.80	< 0.0001
	RNF103	0.56	0.064		SLC41A2	0.80	0.0015
	RAD1	0.56	0.0062		BCL6B	0.80	0.068
	TMEM170B	0.56	0.061		PEX3	0.80	0.0018
	DPH3	0.56	0.023		FSTL3	0.80	< 0.0001
	HLTF	0.55	0.00056		AEN	0.80	0.020
	ZNF252P	0.55	0.010		CREBL2	0.80	0.028
	RNF141	0.55	0.0045		APOLD1	0.79	0.028
	IDH1	0.55	0.097		WASF1	0.79	0.00028
	AK3	0.55	0.0054		FBXL13	0.79	0.019
	NDUFB5	0.55	0.017		ITPK1	0.79	0.00029
	SERINC1	0.55	0.0015		SATB2	0.79	0.00012
	MAP2K4	0.55	0.0044		KIF5C	0.79	0.060
	SEC11C	0.55	0.013		KAZN	0.79	0.0048
	PPP1R3B	0.55	0.062		BTN3A2	0.78	0.033
	ANAPC13	0.55	0.027		NAGLU	0.78	0.0053
	HDHD3	0.54	0.050		TXNDC17	0.78	0.022
	CPPED1	0.54	0.025		AFAP1L1	0.78	0.027
	RTN4IP1	0.54	0.059		COL8A1	0.78	0.092
	UHMK1	0.54	0.025		NCEH1	0.78	0.0012
	FBXW2	0.54	0.0085		CLDN12	0.78	0.0098
	SMIM10	0.54	0.0081		PLEKHB2	0.78	< 0.0001
	ARL2BP	0.54	0.0089		LPIN1	0.78	< 0.0001
	TMEM192	0.54	0.013		GNS	0.77	0.00024
	COA4	0.53	0.035		DECR1	0.77	< 0.0001
	MTSS1	0.53	0.072		ECE1	0.77	0.00022
	ZNF449	0.53	0.036		GPR137B	0.77	0.059
	BTBD3	0.53	0.0082		ZBED9	0.77	0.011
	BBS4	0.53	0.014		ESAM	0.77	0.019
	ARFGEF2	0.53	0.049		PHYH	0.77	0.00097
	ZNF189	0.53	0.070		ADK	0.77	0.00016
	RIOX2	0.53	0.035		IPMK	0.76	0.0095
	DOLPP1	0.53	0.056		WDR77	0.76	0.0069
	ME1	0.53	0.0021		B4GALT5	0.76	0.00015
	DMAC1	0.53	0.030		CCDC69	0.76	0.00035
	TMEM242	0.53	0.025		TRIM25	0.76	< 0.0001
	STX3	0.53	0.093		CTIF	0.76	0.0022
	ACSL4	0.53	0.083		DOCK5	0.76	0.057
	ENTPD5	0.52	0.028		NME1	0.76	0.054
	MRPL1	0.52	0.022		DNAJA3	0.75	< 0.0001
	TMEM14B	0.52	0.025		EPHB4	0.75	0.0020
	USP15	0.52	0.0023		LONP1	0.75	0.00011
	COA3	0.52	0.065		PTPRF	0.75	0.0014
	TMEM106B	0.52	0.0083		OBSL1	0.75	< 0.0001
	PCGF5	0.52	0.0091		SLC22A23	0.75	0.0096
	POLE4	0.52	0.085		MTHFD1L	0.75	0.0072
	FAM8A1	0.52	0.0060		EML6	0.75	0.074
	SCAP	0.52	0.024		EXTL2	0.75	0.0011
	STN1	0.52	0.029		TMEM64	0.75	0.040
	FAHD1	0.52	0.038		SLC31A1	0.75	0.022
	CERS6	0.52	0.040		C1QTNF1-AS1	0.74	0.0078
	HDHD2	0.52	0.0036		TMEM135	0.74	0.012
	MIX23	0.52	0.045		PRDX5	0.74	0.00021
	SYAP1	0.52	0.029		DYSF	0.74	0.0044
	ZNF589	0.51	0.045		NLGN3	0.74	0.0015
	LRRK2	0.51	0.039		CMSS1	0.74	0.0017
	SIKE1	0.51	0.0061		PC	0.74	0.046
	ICMT	0.51	0.037		PI4K2B	0.74	0.0040
	HSDL1	0.51	0.038		SFXN4	0.74	0.00023
	KPNA3	0.51	0.018		NCLN	0.73	0.00034
	NNT	0.51	0.0012		CISD1	0.73	0.047
	SRP9	0.51	0.0079		LRP11	0.73	0.0026
	CFL2	0.51	0.0068		FGFRL1	0.73	< 0.0001
	HLA-DMB	0.51	0.099		NRIP3	0.73	0.020
	NIPAL2	0.51	0.058		PPM1H	0.73	0.013
	RNF14	0.50	0.011		JADE3	0.73	0.014
	PEX7	0.50	0.085		HS1BP3	0.73	< 0.0001
	LMTK2	0.50	0.031		VAMP1	0.73	0.034
	RTN4	0.50	0.0099		LDAH	0.72	0.00023
	TCIRG1	0.50	0.091		C8orf33	0.72	0.00095
	SAR1A	0.50	0.0061		CPT2	0.72	0.0050
	TCAF1	0.50	0.021		MOAP1	0.72	< 0.0001
	EXOC4	-0.50	0.0037		ADIPOR2	0.72	0.00016
	MYO18A	-0.50	0.043		PRXL2A	0.72	0.095
	FNBP4	-0.50	0.011		GMDS	0.72	0.0038
	BANP	-0.50	0.062		SPATC1L	0.72	0.051
	EHBP1L1	-0.50	0.088		SYAP1	0.72	0.00015
	SNRPA	-0.50	0.051		RAB4B	0.72	0.0039
	TENM4	-0.50	0.010		CIAPIN1	0.72	0.00022
	MAPK8IP3	-0.50	0.056		DIPK2B	0.72	0.012
	TIMP3	-0.51	0.099		ATP6V0B	0.72	0.00026
	SPATS2L	-0.51	0.073		LYSMD2	0.71	0.022
	RPLP0	-0.51	0.033		WIPF3	0.71	0.011
	MNT	-0.51	0.062		RELB	0.71	0.019
	KANK2	-0.51	0.056		KSR1	0.71	0.00067
	TOM1	-0.51	0.036		FLT1	0.71	0.00017
	NBEA	-0.51	0.077		PIR	0.71	0.033
	EEF1D	-0.51	0.0077		RAB20	0.71	0.0017
	MYO10	-0.52	0.093		SLC2A13	0.71	0.0020
	NFKB2	-0.52	0.062		ACADSB	0.70	0.027
	NKTR	-0.52	0.018		TLCD4	0.70	0.086
	PQBP1	-0.52	0.091		PRDX2	0.70	0.0032
	TBC1D1	-0.52	0.078		TMEM229B	0.70	0.0022
	PPP1R18	-0.52	0.028		F8	0.70	0.0041
	USP54	-0.52	0.054		MOSPD1	0.70	0.025
	DMWD	-0.52	0.031		GHITM	0.70	0.00020
	NR2F1	-0.52	0.081		TIE1	0.69	0.069
	PML	-0.52	0.011		FAM210B	0.69	0.0022
	TMCC3	-0.52	0.014		SHANK3	0.69	0.010
	BRD1	-0.52	0.0013		FNDC4	0.69	0.00024
	MTMR3	-0.52	0.010		GFPT2	0.69	0.047
	ASXL1	-0.53	0.0052		ZMAT3	0.69	0.016
	PRIMPOL	-0.53	0.035		FKBP1A	0.69	0.0054
	OSBPL5	-0.53	0.062		PITRM1	0.69	< 0.0001
	ARSA	-0.53	0.068		DOCK8-AS1	0.69	0.060
	SRSF4	-0.53	0.010		CCND3	0.69	0.0041
	CYSTM1	-0.53	0.081		P2RY8	0.69	0.026
	CTNNBL1	-0.53	0.068		CCBE1	0.68	0.017
	QTRT1	-0.53	0.074		PCCB	0.68	< 0.0001
	EOLA1-DT	-0.53	0.071		HSPA9	0.68	< 0.0001
	LENG8	-0.53	0.011		RRAGD	0.68	0.045
	POLL	-0.53	0.059		ARMCX6	0.68	0.0070
	ZNF141	-0.54	0.048		NOVA2	0.68	0.059
	NBPF20	-0.54	0.049		UQCRFS1	0.68	< 0.0001
	NRDE2	-0.54	0.029		ARL4A	0.68	0.016
	NOSIP	-0.54	0.018		RUNDC3B	0.68	0.0063
	PABPC1L	-0.54	0.057		UBALD1	0.68	0.023
	PSAT1	-0.54	0.056		HSDL1	0.68	< 0.0001
	PLS3	-0.54	0.030		ST3GAL4	0.68	0.00042
	AHNAK	-0.54	0.064		HMBS	0.68	0.027
	MYH10	-0.54	0.068		APOE	0.68	0.020
	DNAH1	-0.54	0.050		ZDHHC9	0.68	0.00021
	FZD6	-0.55	0.060		PLVAP	0.68	0.0075
	HDAC5	-0.55	0.054		ATAD3A	0.68	0.019
	DOCK9	-0.55	0.017		NOTCH4	0.67	0.0044
	SLX4	-0.55	0.028		TCEAL9	0.67	0.0089
	FAM193B	-0.55	0.045		HYAL1	0.67	0.0028
	EEF1A2	-0.55	0.070		GRK3	0.67	0.074
	SYK	-0.55	0.090		RNASEK	0.67	0.024
	MAPK7	-0.55	0.0051		MRPL49	0.67	0.012
	CIAO3	-0.55	0.088		PBX1	0.67	0.00033
	COL1A2	-0.55	0.076		CLCN5	0.67	0.035
	NFATC2	-0.55	0.074		RAB38	0.67	0.098
	AXIN2	-0.55	0.051		NEBL	0.67	0.069
	DYNC2I1	-0.56	0.018		NDUFAF1	0.67	0.0052
	SGSM2	-0.56	0.0061		FLVCR1	0.66	0.066
	ZNF787	-0.56	0.025		MCM4	0.66	0.0038
	HNRNPU	-0.56	0.010		LRRC1	0.66	0.014
	ATG4B	-0.56	0.065		CLEC14A	0.66	0.065
	ZFHX4	-0.56	0.0033		SRPRB	0.66	0.00064
	FGD1	-0.56	0.047		UBE2E2	0.66	0.053
	MAP1B	-0.56	0.074		OLMALINC	0.66	0.030
	DTNBP1	-0.56	0.081		RTN4IP1	0.66	0.014
	ZNF622	-0.56	0.070		ARSK	0.66	0.053
	FERMT1	-0.56	0.0026		PDZD8	0.65	0.0017
	FAM43B	-0.56	0.078		PEX10	0.65	0.0015
	CENPC	-0.56	0.011		COX18	0.65	0.014
	SSH3	-0.56	0.044		GNPTG	0.65	0.00043
	DOCK6	-0.56	0.059		CILK1	0.65	0.0014
	FMNL3	-0.56	0.028		GPR180	0.65	0.070
	MAGI2	-0.56	0.0023		FAM162A	0.65	0.00092
	MLLT3	-0.57	0.042		LRRC20	0.65	0.060
	PKD1	-0.57	0.010		CARNMT1	0.65	0.0016
	MICALL2	-0.57	0.014		APOO	0.65	0.028
	TMEM47	-0.57	0.056		SNX24	0.65	0.0054
	ANKS6	-0.57	0.019		SLC16A1	0.64	0.0070
	DEPDC5	-0.57	0.082		DNASE1L1	0.64	0.0038
	ANKRD36C	-0.57	0.038		BCL11B	0.64	0.074
	TENT5A	-0.57	0.0033		DANCR	0.64	0.0020
	LONRF3	-0.57	0.061		RNF215	0.64	0.069
	TSNARE1	-0.57	0.028		PROX1	0.64	0.055
	KIZ	-0.57	0.033		RAB29	0.64	0.015
	INPP5D	-0.57	0.079		PDHX	0.64	0.00011
	ANKRD26	-0.57	0.025		MIX23	0.64	0.011
	KIAA0895L	-0.57	0.032		ACTN4	0.64	0.0036
	IRAK2	-0.57	0.094		MTSS1	0.64	0.0057
	MTMR9LP	-0.57	0.025		COL4A2	0.64	0.019
	UPF3B	-0.57	0.049		GPX3	0.63	0.080
	DLG3	-0.58	0.070		MCAT	0.63	0.065
	SLC37A1	-0.58	0.024		TPMT	0.63	0.094
	TASP1	-0.58	0.0080		STAMBPL1	0.63	0.0018
	WFS1	-0.58	0.051		MFSD9	0.63	0.076
	AMOT	-0.58	0.088		SCPEP1	0.63	0.012
	NPIPA1	-0.58	0.053		CLPTM1	0.63	0.0024
	RPL18	-0.58	0.014		TRAPPC2L	0.63	0.048
	PELO	-0.59	0.059		NSFL1C	0.62	0.00011
	EMILIN1	-0.59	0.098		MRPS25	0.62	0.0028
	ZFYVE19	-0.59	0.044		ZNF189	0.62	0.00067
	NUP85	-0.59	0.018		MRPS28	0.62	0.0075
	CLDN1	-0.59	0.047		COQ9	0.62	0.00024
	ZNF282	-0.60	0.019		LYNX1	0.62	0.011
	IGF2BP2	-0.60	0.050		RAB32	0.62	0.049
	CSF1R	-0.60	0.094		SLC39A11	0.62	0.0099
	HSF4	-0.60	0.021		PALMD	0.62	0.021
	LRRFIP1	-0.60	0.069		PCGF5	0.62	0.014
	IPPK	-0.60	0.067		MDFIC	0.62	0.085
	SHF	-0.60	0.070		MCC	0.62	0.00013
	CLASRP	-0.60	0.093		NLN	0.62	0.092
	ZRANB1	-0.60	0.079		OSGIN1	0.62	0.084
	ZNF767P	-0.60	0.045		CERT1	0.62	0.00049
	TGFB3	-0.60	0.069		IDUA	0.62	0.053
	ADAMTSL3	-0.60	0.080		CIT	0.61	0.011
	SLC7A8	-0.60	0.081		NARF	0.61	0.014
	SMARCC2	-0.60	0.0052		PSPH	0.61	0.0018
	CAVIN1	-0.61	0.024		GPAM	0.61	0.094
	ETV5	-0.61	0.099		PARP16	0.61	0.0041
	CAMK2D	-0.61	0.049		IGF2R	0.61	0.00010
	USP36	-0.61	0.062		DENND6B	0.61	0.020
	ZNF483	-0.61	0.0070		ACP1	0.61	0.0039
	MCM8	-0.61	0.024		POR	0.61	0.0029
	RUSC2	-0.61	0.0012		TSPAN18	0.61	0.0023
	RNF207	-0.61	0.069		ARFGAP3	0.61	0.00021
	MT1E	-0.61	0.076		MTHFD2L	0.61	0.0032
	CENPT	-0.61	0.076		TIGAR	0.61	0.075
	LMO7	-0.62	0.069		TXN2	0.61	0.0024
	TNRC18	-0.62	0.013		TUFT1	0.61	0.064
	GOLGA8B	-0.62	0.036		CASK	0.61	0.00093
	AMPD2	-0.62	0.056		ODC1	0.61	0.0063
	PRPF3	-0.62	0.013		CHCHD2	0.61	< 0.0001
	TWF2	-0.62	0.070		ATG9A	0.61	0.0040
	SLF2	-0.62	0.032		PEX7	0.61	0.014
	NR3C2	-0.62	0.011		SERAC1	0.60	0.0011
	CCDC57	-0.62	0.010		DMGDH	0.60	0.041
	HEPH	-0.62	0.015		MED21	0.60	0.041
	ENO2	-0.62	0.00046		CLPB	0.60	0.0058
	NFKBIA	-0.62	0.00022		PANX1	0.60	0.011
	FBXL12	-0.62	0.085		NBN	0.60	0.00015
	ITPKB	-0.62	0.025		CYC1	0.60	0.0052
	FBXO44	-0.62	0.068		SARAF	0.60	0.00027
	SAFB2	-0.63	0.0047		SARM1	0.60	0.079
	NEDD9	-0.63	0.085		ABHD5	0.60	0.088
	RBM6	-0.63	0.027		RDX	0.60	0.013
	DNAJB5	-0.63	0.056		VAPB	0.60	0.0023
	ARGLU1	-0.63	0.013		REXO2	0.60	0.0019
	CLK1	-0.63	0.0058		ATP6V1A	0.60	0.0041
	SDHAP3	-0.63	0.061		TMEM143	0.60	0.045
	TTLL3	-0.63	0.0030		SOD1	0.60	0.0019
	GSDMD	-0.63	0.025		AFG3L2	0.59	0.00094
	DDX27	-0.63	0.0029		ENAH	0.59	0.0011
	AHI1	-0.63	< 0.0001		EIF2S2	0.59	0.0011
	ISYNA1	-0.64	0.072		BRI3	0.59	0.057
	RAPGEF5	-0.64	0.0020		ASS1	0.59	0.0100
	FAM13C	-0.64	0.063		ASF1A	0.59	0.053
	GRAMD2B	-0.64	0.027		SEC11C	0.59	0.011
	OGFR	-0.64	0.013		EARS2	0.59	0.00041
	CDK11A	-0.64	0.035		MRPL1	0.59	0.029
	MUC20-OT1	-0.64	0.025		CPEB4	0.59	0.065
	PKD1P5	-0.64	0.097		PGR	0.59	0.027
	SCRN2	-0.64	0.0091		MED31	0.58	0.097
	LUC7L3	-0.64	0.020		CTSA	0.58	0.0029
	MT2A	-0.64	0.094		ENTPD5	0.58	0.013
	TMUB1	-0.64	0.068		ZMPSTE24	0.58	0.031
	SOX13	-0.65	0.015		E2F3	0.58	0.0044
	EVL	-0.65	0.0092		EPHX2	0.58	0.010
	SOX4	-0.65	0.090		MAN2A1	0.58	0.0021
	PLXNA3	-0.65	0.019		EID1	0.58	0.0054
	FUT8	-0.65	0.045		MAP3K15	0.58	0.022
	HABP4	-0.65	0.036		TATDN3	0.58	0.027
	RUNX1	-0.65	0.062		CADM4	0.58	0.013
	NAV3	-0.65	0.083		RABAC1	0.58	0.041
	CYP3A5	-0.65	0.081		PCGF1	0.58	0.067
	RARG	-0.66	0.0063		ALAD	0.58	0.064
	CCDC8	-0.66	0.058		PON2	0.58	0.0016
	ELMO1	-0.66	0.079		DARS2	0.58	0.0024
	ZC3H12A	-0.66	0.014		MALSU1	0.58	0.055
	DDIT4	-0.67	0.050		MOCOS	0.57	0.0071
	ADGRL1	-0.67	0.025		KDM4B	0.57	0.0023
	MOXD1	-0.67	0.081		GSKIP	0.57	0.042
	AKAP17A	-0.67	0.033		SLC27A4	0.57	0.0096
	PPIC	-0.67	0.050		GFM1	0.57	0.00050
	PALM	-0.67	0.052		DPH3	0.57	0.028
	NDEL1	-0.67	0.062		STK11IP	0.57	0.021
	CARD19	-0.68	0.021		GOT2	0.57	< 0.0001
	EMID1	-0.68	0.028		DDRGK1	0.57	0.020
	SHISA4	-0.68	0.059		GALNT2	0.57	0.0025
	PRKD1	-0.68	0.025		NR5A1	0.57	0.0057
	TEF	-0.68	0.054		ATP6V1D	0.57	0.0011
	EPHA2	-0.68	0.024		C1orf50	0.57	0.074
	BACE2	-0.69	0.045		PGAP6	0.57	0.082
	VEGFA	-0.69	0.030		NDUFA5	0.57	0.0087
	ENPP1	-0.69	0.076		ATG4D	0.57	0.082
	SF3A2	-0.69	0.0062		ZNF584	0.57	0.027
	PFKFB3	-0.70	0.062		MRPS11	0.56	0.019
	CCDC170	-0.70	0.0077		SH3PXD2B	0.56	0.059
	NLRP1	-0.70	0.096		BZW1	0.56	0.0048
	CKB	-0.70	0.041		TXN	0.56	0.019
	CHERP	-0.70	0.015		LRRC59	0.56	0.00011
	PCDH18	-0.70	0.069		FADS2	0.56	0.0044
	HLF	-0.70	0.090		TOR1AIP2	0.56	0.011
	EVC2	-0.70	0.094		COQ10A	0.56	0.074
	CASZ1	-0.70	0.090		PPCS	0.56	0.016
	MPG	-0.70	0.030		ZNF28	0.56	0.014
	CEBPD	-0.71	0.099		SLC25A11	0.56	0.013
	WDR59	-0.71	0.0033		KIFC3	0.56	0.088
	HERC2P3	-0.71	0.091		SVIL-AS1	0.56	0.070
	NCAPH2	-0.71	0.034		DDT	0.56	0.062
	MLLT1	-0.71	0.017		SH3BGRL2	0.56	0.029
	ANKS1B	-0.71	0.036		ECT2	0.56	0.051
	MARCKSL1	-0.71	0.044		FAM107B	0.56	0.051
	CTTNBP2	-0.71	0.098		FAM83H	0.56	0.052
	IFRD1	-0.71	0.040		RAD1	0.56	0.015
	TOB2	-0.71	0.00041		NDUFAF8	0.56	0.034
	FAM53B	-0.71	0.063		TSFM	0.56	0.0089
	MICAL3	-0.72	0.0062		MIF	0.56	0.067
	GLIS2	-0.72	0.058		FAM189B	0.55	0.031
	ZNF224	-0.72	0.023		ATP6V1G1	0.55	0.0039
	CCDC142	-0.72	0.038		NDUFS6	0.55	0.0043
	PIEZO1	-0.72	0.033		NDUFA11	0.55	0.051
	GALNT16	-0.72	0.062		MOCS1	0.55	0.0099
	PHF19	-0.73	0.0017		TSNAX	0.55	0.029
	OXCT1	-0.73	0.068		KICS2	0.55	0.0064
	RGPD8	-0.73	0.028		SNTB1	0.55	0.064
	STARD9	-0.73	0.066		SAR1B	0.55	0.056
	ADAM19	-0.73	0.043		ANKRA2	0.55	0.0069
	ANKRD36	-0.73	0.018		SLC10A7	0.55	0.053
	SYNE3	-0.73	0.063		PCYOX1L	0.55	0.011
	TPD52L1	-0.73	0.094		PDIA6	0.55	0.00044
	CTPS1	-0.73	0.0025		TMEM68	0.55	0.030
	NUMBL	-0.74	0.030		MXRA7	0.55	0.00047
	GPRC5C	-0.74	0.033		VAT1	0.55	0.047
	ZBTB46	-0.74	0.0061		PGAM5	0.55	0.036
	DOCK4	-0.74	0.062		UCHL3	0.55	0.0064
	ADARB1	-0.75	0.0044		BPNT1	0.55	0.028
	PTCH1	-0.75	0.014		GALNT1	0.55	0.0099
	NFE2L3	-0.75	0.061		PDHB	0.55	0.00040
	GSTM2	-0.75	0.040		SOAT1	0.55	0.040
	NRCAM	-0.75	0.018		CES2	0.55	0.0025
	LAMB1	-0.76	0.066		ANKRD50	0.54	0.026
	TNFRSF25	-0.76	0.028		MDH2	0.54	0.00054
	PCBP4	-0.76	0.00063		LYRM7	0.54	0.032
	RAI2	-0.76	0.041		KLHL2	0.54	0.046
	ZNF711	-0.76	0.017		PDE8A	0.54	< 0.0001
	ZNF331	-0.76	0.094		LRRK2	0.54	0.00021
	LRRC61	-0.77	0.032		CETN2	0.54	0.029
	SEMA3D	-0.77	0.082		STOML1	0.54	0.042
	TGFB1I1	-0.77	0.0017		COMMD8	0.54	0.087
	ADGRE5	-0.77	0.038		YWHAG	0.54	0.0026
	COL5A1	-0.77	0.012		CCDC51	0.54	0.082
	POLE	-0.77	0.0012		RABL3	0.54	0.012
	SPOCK1	-0.77	0.0090		SLC39A6	0.54	0.0054
	FAAH	-0.78	0.050		WBP2	0.54	0.00067
	ASTN1	-0.78	0.015		ANAPC10	0.54	0.048
	RPS19	-0.78	0.00048		ATRN	0.54	0.0055
	ZNF418	-0.78	0.059		ZNF704	0.54	0.081
	LTBP4	-0.78	0.065		ARFGEF2	0.54	0.020
	TSHZ3	-0.78	0.056		POLR2L	0.54	0.0080
	BMP4	-0.78	0.0099		TMEM104	0.54	0.032
	EOLA1	-0.79	0.030		ERCC2	0.54	0.045
	PDE5A	-0.79	0.089		PPP3CA	0.54	0.019
	ATP1B2	-0.79	0.060		SEMA3B	0.54	0.0084
	AASS	-0.79	0.035		NADK	0.53	0.0012
	CEP112	-0.79	0.010		CRADD	0.53	0.0092
	DTNA	-0.79	0.091		ISCA1	0.53	0.062
	VPS37B	-0.79	0.099		TSHZ2	0.53	0.00049
	C4A	-0.79	0.050		COL4A1	0.53	0.0045
	DLL1	-0.80	0.071		RAB18	0.53	0.018
	SLC12A2	-0.80	0.010		MRPL48	0.53	0.071
	HS3ST1	-0.81	0.084		HACD3	0.53	0.0017
	BAG3	-0.81	0.0046		APRT	0.53	0.025
	ALDH1L1	-0.81	0.025		GABARAPL1	0.53	0.080
	RASA4	-0.81	0.025		MSANTD4	0.53	0.00056
	CARD10	-0.81	0.0031		ELOVL5	0.53	0.076
	MERTK	-0.82	0.0068		ZNF219	0.53	0.0020
	SESN3	-0.82	0.034		SLBP	0.53	0.0034
	TSC22D1	-0.82	0.0026		TRIM24	0.53	0.0010
	ZNF469	-0.82	0.0072		TPGS2	0.53	0.0028
	TRIP10	-0.82	0.0034		PPP1CA	0.53	0.0080
	ZNF577	-0.82	0.013		SQSTM1	0.53	0.016
	ST6GALNAC5	-0.83	0.019		NDUFB5	0.53	0.011
	CEP128	-0.83	0.0032		ARPC5L	0.53	0.0088
	NT5DC2	-0.84	0.038		SIGLEC11	0.53	0.077
	PRDM11	-0.84	0.038		ELOVL1	0.53	0.016
	PPP1R16A	-0.84	0.017		STIP1	0.52	0.027
	CARMIL1	-0.84	0.033		TRIM62	0.52	0.071
	RORB	-0.84	0.094		AAMDC	0.52	0.031
	HSPA1A	-0.84	0.073		SLC9B2	0.52	0.059
	C1RL-AS1	-0.85	0.054		ALDH5A1	0.52	0.057
	DSP	-0.85	0.013		RRAGC	0.52	0.0019
	KLHL6	-0.86	0.068		CLCN3	0.52	0.00094
	ZNF649	-0.86	0.0014		GLMP	0.52	0.042
	PLEKHG5	-0.86	0.012		IMPDH1	0.52	0.084
	SERINC5	-0.87	0.017		TCTN3	0.52	0.028
	SYTL2	-0.87	0.098		SMURF1	0.52	0.059
	LY6E	-0.87	0.044		HLTF	0.52	0.0043
	HDAC9	-0.87	0.029		SLC18A2	0.52	0.071
	AEBP1	-0.88	0.062		LMTK2	0.52	0.015
	TTN-AS1	-0.88	0.062		RASGRP3	0.52	0.062
	CCDC80	-0.88	0.080		CDC40	0.52	0.0043
	DMD	-0.88	0.035		ALKAL2	0.52	0.014
	GNB5	-0.89	0.017		SLC38A7	0.52	0.0033
	CDC42EP3	-0.89	0.081		KBTBD11	0.52	0.024
	DCN	-0.89	0.025		RAPGEF1	0.52	0.00056
	PHYHIPL	-0.90	0.044		NOP10	0.52	0.033
	RAPGEF3	-0.90	0.063		GHR	0.52	0.022
	GPCPD1	-0.90	0.011		PRKAR1A	0.51	0.0012
	FHL1	-0.90	0.018		NACC1	0.51	0.046
	PALD1	-0.90	0.081		STX3	0.51	0.021
	B3GNT9	-0.90	0.00063		MRPL18	0.51	0.0096
	WNK2	-0.91	0.0017		USP32	0.51	0.00043
	FRMD6	-0.91	0.014		ANAPC13	0.51	0.042
	FAM171A1	-0.91	0.0015		PAFAH2	0.51	0.016
	LIN7A	-0.91	0.058		PTPRE	0.51	0.0019
	SELENBP1	-0.91	0.025		CHN1	0.51	0.040
	FBLIM1	-0.91	0.069		ZBTB43	0.51	0.00077
	FBXO2	-0.92	0.094		SLAIN1	0.51	0.065
	COL27A1	-0.92	0.0036		LYRM2	0.51	0.013
	TEC	-0.92	0.013		AIMP2	0.51	0.074
	BICC1	-0.92	0.018		ANKRD27	0.51	0.0019
	MNDA	-0.93	0.090		DPP3	0.51	0.037
	ACTR3C	-0.93	0.018		POMP	0.51	0.025
	CACNA1C	-0.94	0.091		TENT4B	0.51	0.00095
	MYLK	-0.94	0.019		UBAP2	0.51	0.0015
	PLCB1	-0.95	0.00056		ABCA3	0.51	0.042
	AVPI1	-0.95	0.047		ME1	0.51	0.039
	RGS2	-0.95	0.060		TBC1D23	0.51	0.049
	PRKCZ	-0.95	< 0.0001		TMEM63B	0.51	0.043
	TMEM176B	-0.96	0.062		YARS1	0.51	0.0011
	CES4A	-0.96	0.038		BTBD3	0.50	0.017
	MBOAT2	-0.96	0.021		FARP1	0.50	0.058
	TOB1	-0.96	0.0029		RNF6	0.50	0.00034
	CADM1	-0.97	0.024		PDE6D	0.50	0.078
	ABI3BP	-0.97	0.098		PGRMC2	0.50	0.041
	CNKSR2	-0.97	0.059		RPP25	0.50	0.073
	DNAI3	-0.97	0.0099		NUDT12	0.50	0.045
	KIF26B	-0.98	0.064		GPX4	0.50	0.0024
	PCNX2	-0.98	0.042		SELENOI	0.50	0.027
	MFGE8	-0.98	0.031		ELF4	0.50	0.079
	ZBTB7C	-0.98	0.0078		TBC1D32	0.50	0.041
	PTMS	-0.98	0.011		IVNS1ABP	0.50	0.019
	CAB39L	-0.98	0.018		SELENOS	0.50	0.0025
	STK19	-0.99	0.0018		ATP6V1H	0.50	0.00062
	SDHAP1	-0.99	0.0044		DDR1	-0.50	0.048
	C2CD6	-0.99	0.023		SGSM2	-0.50	0.055
	PRICKLE2	-0.99	0.064		CHST12	-0.50	0.071
	MICAL1	-1.00	0.010		SMYD4	-0.50	0.0046
	ABAT	-1.00	0.018		TOM1L1	-0.50	0.0021
	DXO	-1.0	0.0017		RPL35A	-0.50	0.0016
	BNC2	-1.0	0.064		TMSB4X	-0.50	0.0085
	DUSP1	-1.0	0.030		ZNF665	-0.50	0.046
	PRKAA2	-1.0	0.033		AXL	-0.50	0.026
	SSC5D	-1.0	0.019		SYNE1	-0.50	0.086
	ARHGEF26	-1.0	0.060		MOSMO	-0.50	0.061
	ZFPM2	-1.0	0.061		EPSTI1	-0.50	0.084
	ATP8B3	-1.0	0.030		MYO1C	-0.51	0.019
	FOXP2	-1.1	0.072		LAPTM5	-0.51	0.055
	CDH23	-1.1	0.099		ZNRF3	-0.51	0.00072
	PPL	-1.1	0.032		LPCAT2	-0.51	0.065
	GUK1	-1.1	0.0049		TTC14	-0.51	0.058
	COL16A1	-1.1	0.030		SNED1	-0.51	0.00076
	MYO5C	-1.1	0.062		MAGI2	-0.51	0.022
	SH3TC1	-1.1	0.089		KIF20B	-0.51	0.031
	IL34	-1.1	0.0037		NCK2	-0.51	0.0035
	CCN3	-1.1	0.0012		PLCB3	-0.51	0.024
	GLI2	-1.1	0.0044		RARG	-0.51	0.081
	P3H3	-1.1	0.032		ST3GAL2	-0.51	0.077
	BHLHE40	-1.1	0.0044		CARD19	-0.51	0.087
	COL12A1	-1.1	0.046		CCND1	-0.51	0.032
	LMOD1	-1.1	0.050		MIR99AHG	-0.51	0.072
	DNAH14	-1.1	0.00019		PDGFRB	-0.51	0.052
	PCOLCE	-1.1	0.077		PHKA1	-0.51	0.030
	NIBAN1	-1.1	0.053		ANKRD26	-0.52	0.060
	STEAP2	-1.1	0.019		MCM7	-0.52	0.063
	PAK3	-1.1	0.0076		KLF9	-0.52	0.089
	EPS8L2	-1.1	0.070		MTURN	-0.52	0.061
	NR4A1	-1.1	0.076		SLC9A9	-0.52	0.092
	MCF2L	-1.1	0.0095		CYBA	-0.52	0.019
	HMCN1	-1.2	0.054		SPTLC3	-0.52	0.015
	ELAPOR2	-1.2	0.083		NPY6R	-0.52	0.034
	KCNMB4	-1.2	0.058		ERCC6L2-AS1	-0.52	0.038
	PER2	-1.2	0.00087		JRK	-0.52	0.039
	FRY	-1.2	0.024		AKNA	-0.52	0.050
	ADAMTSL1	-1.2	0.0020		RERG	-0.52	0.00061
	KLF4	-1.2	0.086		GORAB	-0.52	0.013
	PER1	-1.2	0.0012		OGG1	-0.52	0.053
	PHLDB3	-1.2	< 0.0001		MALT1	-0.52	0.032
	RGPD5	-1.2	0.074		MEIS2	-0.53	0.0023
	REC8	-1.2	0.00019		TNS3	-0.53	0.012
	GEM	-1.2	0.020		PRTFDC1	-0.53	0.062
	PER3	-1.2	0.0066		FGF12	-0.53	0.025
	CACNA1I	-1.2	0.0062		BCL7C	-0.53	0.018
	B4GALNT3	-1.2	0.017		TBC1D2B	-0.53	< 0.0001
	KCNA4	-1.2	0.077		NHSL1	-0.53	0.055
	INPP4B	-1.3	0.0067		ZNF514	-0.53	0.0019
	SHROOM2	-1.3	0.00013		NFATC1	-0.53	0.017
	MCOLN3	-1.3	0.00056		WIPF1	-0.53	0.065
	PCDH15	-1.3	0.084		ANKFY1	-0.53	0.00055
	MFAP4	-1.3	0.060		ANKRD44	-0.53	0.032
	LAMC3	-1.3	0.0036		AHI1	-0.53	0.034
	FAM135B	-1.3	0.0046		SERTAD2	-0.53	0.0091
	EHHADH	-1.3	< 0.0001		NREP	-0.53	0.056
	CSRNP1	-1.3	0.0099		WEE1	-0.53	0.079
	SCARA3	-1.3	0.021		ABCA6	-0.53	0.075
	NR4A2	-1.3	0.083		SRPX2	-0.53	0.050
	HOXD3	-1.3	0.028		IRAK3	-0.53	0.084
	COL6A3	-1.4	0.081		AFAP1	-0.53	0.098
	LEF1	-1.4	< 0.0001		CTSH	-0.53	0.0074
	ITPR3	-1.4	0.00011		FGD1	-0.53	0.066
	PDZRN3	-1.4	0.0017		ZNF853	-0.53	0.065
	ARSJ	-1.4	0.039		CLK1	-0.54	0.049
	APCDD1	-1.4	0.0094		NOSIP	-0.54	0.089
	IGSF10	-1.4	0.028		MRPL11	-0.54	0.056
	TSPYL2	-1.4	< 0.0001		HABP4	-0.54	0.019
	RRP7BP	-1.5	0.0015		RFC3	-0.54	0.011
	WNT4	-1.5	0.0051		CSGALNACT1	-0.54	0.048
	STXBP5L	-1.5	0.058		SH3GLB2	-0.54	0.0095
	HHIP	-1.5	0.030		LIMS1	-0.54	0.016
	FAT1	-1.5	0.058		LGALS3	-0.54	0.025
	VAT1L	-1.5	0.069		USP36	-0.54	0.090
	SSPN	-1.6	0.0010		PLSCR4	-0.54	0.038
	AFF3	-1.6	0.046		SELPLG	-0.54	0.056
	FLRT2	-1.6	0.021		ANKS6	-0.54	0.088
	SEMA3C	-1.6	0.033		PKD2	-0.54	0.00017
	CACNB2	-1.7	0.038		DNAH1	-0.54	0.029
	PRRX1	-1.7	0.0012		ECHDC2	-0.54	0.0079
	GFRA1	-1.8	0.056		SGPL1	-0.54	0.0053
	RELN	-1.9	0.066		MSRA	-0.54	0.020
	CYP11B2	-1.9	0.026		VRK1	-0.54	0.079
	CALN1	-2.0	0.053		VSIG10	-0.55	0.012
	PRUNE2	-2.0	0.045		SLC22A5	-0.55	0.0043
	PCDH7	-2.0	0.025		TYROBP	-0.55	0.100
	VSNL1	-2.0	0.0075		C1orf21	-0.55	0.023
	VCAN	-2.1	0.011		HDX	-0.55	0.013
	COL14A1	-2.1	< 0.0001		IL4R	-0.55	0.0013
	ANO4	-2.1	0.026		MCM5	-0.55	0.012
	ATP2B3	-2.3	0.0029		AMER1	-0.55	0.015
	GALNT13	-2.4	0.00056		TMEM51	-0.55	0.039
	MYH11	-2.5	0.047		SUSD1	-0.55	0.00092
					ZNF563	-0.55	0.054
					PHLDB1	-0.55	0.029
					C1QC	-0.55	0.063
					EFEMP2	-0.56	0.036
					RIMS2	-0.56	0.011
					EML4	-0.56	< 0.0001
					SESTD1	-0.56	0.0029
					TRPM2	-0.56	0.072
					TMEM106A	-0.56	0.050
					NR1H3	-0.56	0.0029
					LAIR1	-0.56	0.068
					CALML4	-0.56	0.088
					NPC2	-0.57	0.0063
					ARHGAP10	-0.57	0.0057
					RUNX1	-0.57	0.028
					C1QB	-0.57	0.071
					BIVM	-0.57	0.0076
					DDIT4	-0.57	0.033
					N4BP2	-0.57	0.00030
					SLC44A1	-0.57	0.00019
					RBM6	-0.57	0.054
					ADGRE5	-0.57	0.067
					ALG10B	-0.57	0.096
					BMPR1A	-0.57	0.00010
					ARHGDIB	-0.57	0.017
					MRPL33	-0.57	0.0096
					BCL6	-0.57	0.039
					EVL	-0.57	0.027
					CDC42EP4	-0.57	< 0.0001
					TGM2	-0.58	0.029
					COQ8A	-0.58	0.010
					IRF1	-0.58	0.032
					CDK18	-0.58	0.046
					SYDE2	-0.58	0.049
					CCDC57	-0.58	0.024
					IRF2BP2	-0.58	0.00036
					FLI1	-0.58	0.057
					ARID5B	-0.58	0.0019
					TUBA1B	-0.58	0.0038
					WDFY4	-0.58	0.033
					ZFHX4	-0.58	0.0065
					CD4	-0.58	0.033
					TWF2	-0.58	0.051
					UTRN	-0.58	< 0.0001
					FRMD3	-0.58	0.046
					ZFP3	-0.59	0.021
					TBC1D4	-0.59	0.00032
					PGAP1	-0.59	0.043
					WDR59	-0.59	0.021
					CSF1R	-0.59	0.0046
					DNM1P51	-0.59	0.098
					IKZF1	-0.59	0.066
					ALS2CL	-0.59	0.091
					DHRS7	-0.59	0.056
					C12orf57	-0.59	0.0062
					SLFN5	-0.59	0.014
					FBXO32	-0.59	0.027
					TSPOAP1	-0.59	0.051
					ING5	-0.59	0.047
					FAM13A-AS1	-0.59	0.031
					H2AJ	-0.59	0.00022
					CTPS1	-0.59	0.031
					PLEKHH2	-0.59	0.072
					TUBA1C	-0.59	0.026
					FOXP4	-0.59	0.065
					TTLL3	-0.59	0.029
					SLC29A1	-0.59	0.028
					GLCE	-0.59	0.024
					TSPAN9	-0.59	0.023
					RPS27	-0.59	0.012
					MAP3K1	-0.59	< 0.0001
					CCDC122	-0.60	0.085
					DOCK2	-0.60	0.021
					ARRDC3	-0.60	0.0024
					NRP2	-0.60	0.0017
					CARD10	-0.60	0.037
					CEP112	-0.60	0.056
					TGFB1	-0.60	0.00094
					NXN	-0.60	0.080
					RARA	-0.61	0.0043
					LRRFIP1	-0.61	0.00067
					ZNF416	-0.61	0.056
					CNST	-0.61	0.00047
					NFKBIA	-0.61	0.0025
					JDP2	-0.61	0.068
					ZHX1	-0.61	0.0068
					PLEKHA2	-0.61	< 0.0001
					ZNF701	-0.62	0.014
					SMARCC2	-0.62	0.0055
					SPRY3	-0.62	0.014
					CUBN	-0.62	0.094
					ANKRD36	-0.62	0.061
					ADARB1	-0.62	0.00014
					MT1F	-0.62	0.081
					BCL2	-0.62	0.071
					CD302	-0.62	0.075
					REC8	-0.62	0.059
					AASS	-0.62	0.043
					LIN7A	-0.62	0.065
					WHAMMP2	-0.62	0.037
					KLF6	-0.63	0.089
					ZNF577	-0.63	0.064
					DLG2	-0.63	0.033
					GUSBP3	-0.63	0.0090
					GPRC5C	-0.63	0.091
					SLF2	-0.63	0.0097
					MBOAT2	-0.63	0.098
					ZNF334	-0.63	0.082
					RIMKLB	-0.63	0.00038
					FBXO21	-0.63	0.00022
					SOX13	-0.63	0.051
					ZNF711	-0.63	0.099
					CSF1	-0.63	0.0011
					CCDC28B	-0.63	0.053
					OXCT1	-0.64	0.045
					FHL5	-0.64	0.092
					TRERF1	-0.64	0.00016
					RNASE6	-0.64	0.035
					YPEL2	-0.64	0.0052
					GNG11	-0.64	0.042
					PRKCZ	-0.64	0.042
					DOCK10	-0.64	0.0016
					RCN3	-0.64	0.059
					ZC3H12A	-0.64	0.040
					CASP1	-0.64	0.027
					FNDC5	-0.64	0.020
					DLG3	-0.64	0.025
					COX10-DT	-0.64	0.0019
					GGCX	-0.64	0.00027
					IL20RA	-0.64	0.0022
					SVIL	-0.64	0.031
					FGD2	-0.64	0.033
					MICAL3	-0.64	0.0011
					ADA2	-0.64	0.032
					FCGR2C	-0.64	0.078
					ZNF439	-0.64	0.059
					ZEB1	-0.64	< 0.0001
					ARMCX4	-0.65	< 0.0001
					SAMHD1	-0.65	0.0015
					LENG8	-0.65	0.0052
					CPVL	-0.65	0.016
					DIXDC1	-0.65	0.00030
					CCDC97	-0.65	0.073
					CTTNBP2	-0.65	0.050
					ANGPTL1	-0.65	0.071
					MFSD6	-0.65	0.0041
					ZNF649	-0.65	0.064
					TLR1	-0.65	0.00096
					ANXA6	-0.65	0.013
					MTMR9LP	-0.65	0.027
					TLR2	-0.65	0.032
					TARBP1	-0.66	0.00017
					CTSZ	-0.66	0.048
					ZNF879	-0.66	0.060
					PLCB2	-0.66	0.055
					ZNF483	-0.66	0.016
					FAM20C	-0.66	0.057
					ANKRD6	-0.66	0.034
					CDK20	-0.66	0.0011
					EVC	-0.66	0.015
					SPATA6	-0.66	< 0.0001
					SYK	-0.66	0.00025
					MIR29B2CHG	-0.66	0.026
					PTPRJ	-0.66	0.031
					NES	-0.66	0.070
					PABIR3	-0.67	0.095
					SSBP2	-0.67	0.00019
					ADCY7	-0.67	0.012
					NAIP	-0.67	0.034
					FGD6	-0.67	0.0034
					RNF43	-0.67	0.0011
					ZNF540	-0.67	0.022
					PAIP2B	-0.67	0.0081
					MEIS1	-0.67	< 0.0001
					SLC16A9	-0.67	0.093
					FGFR1	-0.67	0.050
					GAS7	-0.67	0.038
					GMIP	-0.67	0.0089
					SLC25A29	-0.67	0.0066
					BBS10	-0.68	0.0020
					ANKRD36C	-0.68	0.0096
					ERBB2	-0.68	0.062
					KCTD12	-0.68	0.016
					GRIA3	-0.68	0.027
					PCBP4	-0.68	0.014
					FMNL3	-0.68	< 0.0001
					ADGRG6	-0.68	0.021
					RHBDF2	-0.68	0.022
					POU6F1	-0.68	0.044
					INMT	-0.68	0.031
					HECTD2	-0.68	< 0.0001
					SPTLC2	-0.68	< 0.0001
					QSOX1	-0.68	0.00043
					SH3PXD2A	-0.68	< 0.0001
					PIK3CG	-0.68	0.0081
					PTPRB	-0.68	0.0045
					STK17B	-0.68	0.032
					MAGI2-AS3	-0.68	0.00033
					ITGA1	-0.69	0.0015
					STK32A	-0.69	0.076
					BHLHE41	-0.69	0.073
					ZNF431	-0.69	0.0017
					EPOR	-0.69	0.0035
					GOLGA8B	-0.69	0.058
					LRRN3	-0.69	0.0015
					NPTXR	-0.69	0.0049
					LRRC49	-0.69	0.0086
					ABLIM2	-0.69	0.098
					PPIL1	-0.69	0.0043
					AMOTL1	-0.69	0.0070
					HOOK1	-0.69	0.018
					CCDC120	-0.69	0.015
					TSC22D1	-0.69	0.0021
					PRKCD	-0.70	0.018
					PDGFD	-0.70	0.0078
					BIRC3	-0.70	0.021
					ITGA8	-0.70	0.096
					SLC12A2	-0.70	0.022
					EPAS1	-0.70	0.0022
					PPM1M	-0.70	0.071
					ETV1	-0.70	0.021
					MUC20-OT1	-0.70	0.0068
					PMEPA1	-0.70	0.055
					ANKH	-0.70	< 0.0001
					PLAGL1	-0.70	0.012
					LAMA2	-0.70	0.012
					ADH1B	-0.70	0.037
					RPGRIP1L	-0.70	< 0.0001
					NFIA	-0.70	0.00015
					GSN	-0.70	0.0058
					RNF217	-0.70	0.0013
					MLLT3	-0.71	0.00078
					BPNT2	-0.71	0.013
					TCEA3	-0.71	< 0.0001
					RNASET2	-0.71	0.0029
					SDHAP1	-0.71	0.072
					ELMO1	-0.71	0.0058
					PHF19	-0.71	0.0054
					TGFBI	-0.71	0.0035
					PHLDB3	-0.71	0.045
					OGFRL1	-0.71	0.020
					GRB14	-0.72	0.046
					ZNF519	-0.72	0.012
					KCTD15	-0.72	0.032
					EPS8	-0.72	0.00090
					MATN2	-0.72	0.053
					RGPD8	-0.72	0.031
					SSPN	-0.72	0.080
					PLEK	-0.72	0.075
					MAT2A	-0.72	0.0099
					AKR1C1	-0.72	0.039
					ZNF217	-0.72	< 0.0001
					ADHFE1	-0.73	0.019
					IFI44L	-0.73	0.087
					ZBTB46	-0.73	0.0099
					LY6E	-0.73	0.074
					AEBP1	-0.73	0.075
					RHOBTB2	-0.73	< 0.0001
					CLU	-0.73	0.057
					ADGRG2	-0.73	0.063
					TRIM14	-0.73	0.030
					ZNF677	-0.73	0.057
					RXFP1	-0.74	0.024
					MGAT4A	-0.74	0.052
					GLI3	-0.74	0.00087
					OTULINL	-0.74	0.033
					PHACTR2	-0.74	< 0.0001
					CNRIP1	-0.74	0.060
					ST6GALNAC5	-0.74	0.038
					ASTN1	-0.74	0.0066
					LTBP4	-0.74	0.0100
					SYTL4	-0.74	0.011
					FAM221A	-0.74	0.011
					UACA	-0.74	< 0.0001
					ITPKB	-0.74	0.019
					ZFP36L2	-0.75	0.00063
					SFMBT2	-0.75	0.0056
					EMP3	-0.75	0.0058
					MERTK	-0.75	0.0055
					ZNF767P	-0.75	0.0021
					MXD4	-0.75	< 0.0001
					MNDA	-0.75	0.097
					C7	-0.75	0.014
					TBC1D1	-0.75	< 0.0001
					CCDC102B	-0.76	0.056
					LPAR1	-0.76	0.040
					IRF1-AS1	-0.76	< 0.0001
					RORA	-0.76	< 0.0001
					UNC5B	-0.76	0.0036
					APOBEC3G	-0.76	0.00034
					ABLIM1	-0.76	0.00076
					FERMT1	-0.76	0.00029
					ANKS1A	-0.76	< 0.0001
					SMTN	-0.76	0.0034
					PRDM11	-0.76	0.014
					CYBB	-0.77	0.038
					LILRB4	-0.77	0.035
					NR3C2	-0.77	< 0.0001
					TRAF1	-0.77	0.0031
					ZNF354C	-0.77	0.048
					FAM169A	-0.77	0.0058
					ABCC9	-0.77	0.0044
					DENND3	-0.77	0.0027
					CFAP251	-0.77	0.032
					SFXN2	-0.77	0.0011
					TMEM47	-0.77	0.015
					AGFG2	-0.77	< 0.0001
					GSDME	-0.77	0.033
					KLF12	-0.77	0.020
					PRKD1	-0.77	< 0.0001
					ADGRA3	-0.77	< 0.0001
					H4-16	-0.77	0.0018
					ADAMTSL3	-0.77	0.00066
					PEAR1	-0.77	0.0011
					LHFPL6	-0.78	0.010
					ADAP2	-0.78	0.013
					NBPF20	-0.78	0.0033
					ZNF792	-0.78	0.0011
					ARPIN	-0.78	0.028
					NR2F1-AS1	-0.78	< 0.0001
					C9orf131	-0.78	0.0084
					B3GLCT	-0.78	< 0.0001
					GSTM4	-0.78	0.041
					MT1E	-0.78	0.00075
					ARHGEF17	-0.79	0.015
					CARD11	-0.79	0.042
					LPAR5	-0.79	0.011
					C1QTNF7	-0.79	0.011
					SYNC	-0.79	0.00056
					MIA2	-0.79	< 0.0001
					CDKN2C	-0.79	0.0016
					ASPN	-0.79	0.012
					PDIA5	-0.79	0.00038
					GLUL	-0.79	0.0085
					LRRC38	-0.79	0.010
					LRP1	-0.80	0.0016
					GEM	-0.80	0.088
					SNTA1	-0.80	0.0065
					BMP4	-0.80	0.012
					BOK	-0.80	0.065
					CARMIL1	-0.80	0.042
					BASP1	-0.80	0.0098
					SLC1A3	-0.80	0.017
					SLC1A5	-0.80	0.067
					MEF2C-AS1	-0.80	0.0015
					MS4A6A	-0.80	0.0011
					AVPI1	-0.80	0.071
					C3AR1	-0.80	0.00065
					CYB561A3	-0.80	0.038
					EMID1	-0.81	0.028
					FRMD4B	-0.81	0.00012
					SH3BP4	-0.81	0.0017
					TIAM1	-0.81	0.0043
					NUSAP1	-0.81	0.0015
					CEP128	-0.81	0.0068
					LRP2BP	-0.81	0.014
					TNFSF12	-0.81	0.0021
					PGM2	-0.81	0.00022
					PBX3	-0.82	< 0.0001
					PER1	-0.82	0.040
					KCTD14	-0.82	0.010
					WFDC1	-0.82	0.092
					CCNH	-0.82	0.00077
					RGL1	-0.82	0.00094
					PLTP	-0.82	0.00037
					IFRD1	-0.82	0.013
					DENND2A	-0.82	0.079
					GRTP1	-0.82	0.012
					RYR1	-0.82	0.015
					KLHL5	-0.82	< 0.0001
					ANK3	-0.82	0.041
					LINC00887	-0.82	0.0072
					TMIGD3	-0.83	0.0045
					RASSF4	-0.83	0.014
					NYNRIN	-0.83	0.024
					PXYLP1	-0.83	0.019
					PGGHG	-0.83	0.088
					FRMD4A	-0.83	< 0.0001
					TNFRSF25	-0.83	0.0019
					ATP8B4	-0.84	0.028
					SVEP1	-0.84	0.042
					ADAM19	-0.84	< 0.0001
					MYO15B	-0.84	0.0074
					MAP3K13	-0.84	< 0.0001
					ENPP4	-0.84	0.0100
					LTBP1	-0.84	0.019
					PDGFB	-0.84	0.068
					RNF122	-0.84	0.0018
					ALOX5AP	-0.84	0.0078
					SOX4	-0.84	0.0021
					MCAM	-0.85	0.064
					SETBP1	-0.85	0.015
					PTH1R	-0.85	0.00016
					SCN1B	-0.85	0.0091
					CCDC8	-0.85	0.0035
					RNF152	-0.85	0.00014
					WNT11	-0.85	0.0016
					TLR4	-0.85	0.00051
					PLEKHG5	-0.85	0.0043
					AIF1	-0.85	0.00035
					PID1	-0.85	< 0.0001
					PTGER4	-0.85	< 0.0001
					CD33	-0.85	0.0060
					PLEKHA4	-0.85	0.019
					TSHZ3	-0.86	0.0011
					HACD4	-0.86	0.00044
					KIRREL1	-0.86	< 0.0001
					IER2	-0.86	0.00012
					DSEL	-0.86	0.00078
					RAPH1	-0.86	< 0.0001
					SSC5D	-0.86	0.058
					MFGE8	-0.86	0.025
					CNTN1	-0.87	0.089
					CCDC170	-0.87	< 0.0001
					KIAA1958	-0.87	< 0.0001
					FXYD6	-0.87	0.0018
					A2M	-0.87	0.0025
					ZFAND4	-0.87	< 0.0001
					C1orf112	-0.87	0.0057
					SHOC1	-0.88	0.063
					JUN	-0.88	0.0035
					KANK2	-0.88	< 0.0001
					NEURL1B	-0.88	< 0.0001
					CDKL1	-0.88	< 0.0001
					EIF4E3	-0.88	0.052
					ISYNA1	-0.89	0.00076
					RARB	-0.89	0.0013
					TSPAN13	-0.89	0.0016
					AGPAT4	-0.89	0.019
					CDC14B	-0.89	< 0.0001
					ACTR3C	-0.89	0.069
					GUK1	-0.89	0.0050
					TOB2	-0.90	< 0.0001
					SHANK1	-0.90	0.015
					RHBDL3	-0.90	0.029
					GATM	-0.90	0.099
					CSRP1	-0.90	0.0071
					WNK2	-0.90	0.017
					DEPDC5	-0.90	< 0.0001
					CYSTM1	-0.90	< 0.0001
					GLIPR1	-0.90	0.00021
					TRIP10	-0.90	0.0016
					KLF2	-0.90	0.033
					CKS2	-0.90	0.00068
					TUB	-0.90	< 0.0001
					MS4A4A	-0.90	0.057
					ZBTB16	-0.91	0.032
					CAND2	-0.91	0.019
					AXIN2	-0.91	< 0.0001
					B3GNT9	-0.91	0.0012
					MYC	-0.91	< 0.0001
					MT1X	-0.91	0.0034
					CELF2	-0.91	0.0036
					BNC2	-0.91	0.0037
					LINC01116	-0.92	0.028
					GPCPD1	-0.92	0.00045
					TLR7	-0.93	0.00081
					NAV2	-0.93	0.013
					SPATS2L	-0.93	< 0.0001
					S100A6	-0.93	< 0.0001
					MYO1B	-0.94	< 0.0001
					TPD52	-0.94	0.026
					PPP1R14A	-0.94	0.00095
					SH3D19	-0.94	< 0.0001
					ARHGEF25	-0.94	0.051
					POGLUT3	-0.94	< 0.0001
					RCSD1	-0.94	< 0.0001
					RBMS3	-0.94	< 0.0001
					RNF32	-0.95	0.0024
					GPRC5A	-0.95	0.041
					CSF2RA	-0.95	0.0035
					HPSE	-0.95	0.0051
					CHN2	-0.95	0.0092
					CCN3	-0.95	0.049
					CEBPD	-0.96	< 0.0001
					FXYD5	-0.96	0.0033
					TIMP3	-0.96	0.00012
					TFEB	-0.96	0.0011
					TLR5	-0.96	0.0091
					ZNF385A	-0.96	0.043
					TRIB1	-0.96	0.0018
					HOXA5	-0.96	0.049
					GNA14	-0.96	0.0070
					MYO10	-0.97	< 0.0001
					PAG1	-0.97	0.0017
					RPS10-NUDT3	-0.97	0.052
					NR2F1	-0.97	< 0.0001
					EGFR	-0.98	< 0.0001
					HEYL	-0.98	< 0.0001
					FBXO2	-0.98	0.017
					THRB	-0.99	< 0.0001
					KIF26B	-0.99	0.011
					CYBRD1	-0.99	< 0.0001
					RNF144A	-0.99	< 0.0001
					MAP1B	-0.99	< 0.0001
					NFASC	-0.99	< 0.0001
					PTGS1	-0.99	0.00027
					CACHD1	-0.99	< 0.0001
					ZNF230	-0.99	0.00045
					DTNA	-1.00	0.00039
					ANK2	-1.00	0.0081
					COLEC11	-1.00	0.00015
					FBLIM1	-1.00	< 0.0001
					RGS2	-1.0	0.042
					PSD4	-1.0	< 0.0001
					PPP1R3C	-1.0	0.0034
					GABRB2	-1.0	0.0058
					RSAD2	-1.0	0.0057
					ECM1	-1.0	0.0053
					LEF1	-1.0	0.019
					EOLA1	-1.0	< 0.0001
					PRELP	-1.0	0.018
					GNG7	-1.0	0.00092
					COL5A3	-1.0	< 0.0001
					CSF3R	-1.0	0.00076
					PLXDC2	-1.0	< 0.0001
					PIK3R1	-1.0	< 0.0001
					ZNF418	-1.0	0.0023
					F13A1	-1.0	0.025
					CCDC68	-1.0	0.083
					BCAM	-1.0	0.00080
					HDAC9	-1.0	< 0.0001
					SYDE1	-1.0	< 0.0001
					GPR34	-1.0	0.00027
					SGK1	-1.0	0.0011
					PRRX1	-1.0	0.0051
					GAL3ST4	-1.0	0.013
					KLF15	-1.0	0.0021
					GAS1	-1.0	0.0047
					MAOB	-1.0	< 0.0001
					EVC2	-1.0	0.017
					TMEM176B	-1.0	0.0070
					RNASE1	-1.0	0.0026
					IRF6	-1.0	0.013
					GADD45B	-1.0	0.00079
					CRYAB	-1.0	< 0.0001
					NAALAD2	-1.0	< 0.0001
					ADCY1	-1.1	0.018
					FAM13C	-1.1	< 0.0001
					TNIK	-1.1	0.030
					NFATC2	-1.1	< 0.0001
					DCN	-1.1	0.00063
					KCNK2	-1.1	0.00088
					PAQR8	-1.1	0.028
					HMCN1	-1.1	0.016
					CCN2	-1.1	0.00058
					GGTA1	-1.1	0.0091
					SLCO2B1	-1.1	< 0.0001
					ARL5B	-1.1	0.0056
					AMOT	-1.1	< 0.0001
					MCTP2	-1.1	0.0052
					COL5A1	-1.1	< 0.0001
					CYCS	-1.1	0.00011
					TC2N	-1.1	0.065
					NUP62CL	-1.1	0.0023
					BICC1	-1.1	< 0.0001
					SYNE3	-1.1	< 0.0001
					MYLK	-1.1	0.00089
					TNFRSF11A	-1.1	0.00051
					GRIK4	-1.1	0.0012
					LRFN5	-1.1	< 0.0001
					FBLN5	-1.1	< 0.0001
					PATJ	-1.1	< 0.0001
					FAM53B	-1.1	< 0.0001
					COLGALT2	-1.1	0.0024
					FCGR2B	-1.1	0.0068
					WNT4	-1.1	0.060
					SHISA4	-1.1	< 0.0001
					ANGPT1	-1.1	0.021
					FKBP5	-1.1	< 0.0001
					TNFAIP2	-1.1	< 0.0001
					DNM1P47	-1.1	0.022
					EBF1	-1.1	0.00078
					PPL	-1.1	0.0034
					RGS7BP	-1.1	< 0.0001
					SELENBP1	-1.1	< 0.0001
					TOB1	-1.1	< 0.0001
					CAMK2N1	-1.1	< 0.0001
					OLFM1	-1.1	0.00014
					TEC	-1.1	< 0.0001
					KCNQ3	-1.1	0.0061
					DOCK4	-1.1	< 0.0001
					ABAT	-1.1	0.00021
					PDGFRA	-1.1	< 0.0001
					NEGR1	-1.1	0.036
					TSPYL2	-1.1	0.0091
					ACOT11	-1.2	0.0099
					ZBTB7C	-1.2	0.00027
					LAMC3	-1.2	0.011
					NAV3	-1.2	< 0.0001
					GNB5	-1.2	< 0.0001
					RGS5	-1.2	0.0096
					TMEM150C	-1.2	0.00017
					PARM1	-1.2	0.0044
					ITPR3	-1.2	0.0039
					KCNMA1	-1.2	0.0066
					TRPM3	-1.2	< 0.0001
					KREMEN1	-1.2	< 0.0001
					FOLR2	-1.2	0.0044
					SCUBE3	-1.2	0.00020
					PCNX2	-1.2	0.0050
					USP53	-1.2	< 0.0001
					NFE2L3	-1.2	< 0.0001
					GFRA1	-1.2	0.050
					RASSF2	-1.2	0.00014
					MARCKSL1	-1.2	< 0.0001
					CLMN	-1.2	< 0.0001
					TPD52L1	-1.2	< 0.0001
					ZRANB1	-1.2	< 0.0001
					B4GALNT3	-1.2	0.0069
					CAMK1D	-1.2	< 0.0001
					TNFRSF21	-1.2	0.0013
					B3GNT7	-1.2	< 0.0001
					BGN	-1.2	< 0.0001
					SHISA6	-1.2	0.00054
					SLC5A9	-1.2	< 0.0001
					CDH23	-1.2	0.0069
					EHHADH	-1.2	0.0012
					SFRP1	-1.2	0.047
					MYLIP	-1.2	< 0.0001
					P3H3	-1.2	0.021
					UNC5C	-1.2	< 0.0001
					PTPRN2	-1.2	0.00021
					ENPP5	-1.2	0.0039
					MPP7	-1.2	0.045
					LDAF1	-1.2	< 0.0001
					PALS2	-1.2	< 0.0001
					MGP	-1.2	0.0011
					PLA2R1	-1.2	< 0.0001
					KCNJ5	-1.2	0.0058
					CAMK2D	-1.3	< 0.0001
					VLDLR	-1.3	< 0.0001
					PTMS	-1.3	< 0.0001
					CLDN1	-1.3	< 0.0001
					NR2F2-AS1	-1.3	< 0.0001
					GNG2	-1.3	0.0035
					JAM2	-1.3	0.031
					RGS1	-1.3	0.0095
					COL14A1	-1.3	0.026
					NIBAN1	-1.3	< 0.0001
					TMEM108	-1.3	< 0.0001
					SESN3	-1.3	< 0.0001
					CKB	-1.3	< 0.0001
					SLC7A8	-1.3	< 0.0001
					C3	-1.3	< 0.0001
					ADAMTSL1	-1.3	0.00031
					GPC3	-1.3	0.0053
					DNAI3	-1.3	0.0033
					SHROOM2	-1.3	< 0.0001
					MBOAT1	-1.3	0.00016
					MYO5C	-1.3	0.0036
					ABCG2	-1.3	< 0.0001
					COL27A1	-1.3	< 0.0001
					PHLDA1	-1.3	< 0.0001
					PALM	-1.3	< 0.0001
					ABCD2	-1.3	< 0.0001
					CACNA1D	-1.3	0.0041
					LAMB1	-1.3	< 0.0001
					DAB2IP	-1.4	< 0.0001
					ENPEP	-1.4	0.0015
					FRMD6	-1.4	< 0.0001
					CYB561	-1.4	< 0.0001
					SNAI2	-1.4	< 0.0001
					UNC80	-1.4	< 0.0001
					HSPB7	-1.4	0.00030
					PSAT1	-1.4	< 0.0001
					AFF3	-1.4	0.0097
					MCOLN3	-1.4	0.0097
					NT5DC2	-1.4	< 0.0001
					SERINC5	-1.4	< 0.0001
					MFAP4	-1.4	0.00011
					BAMBI	-1.4	0.00082
					RIPOR3	-1.4	< 0.0001
					GPR63	-1.4	< 0.0001
					HLF	-1.4	< 0.0001
					ITGA11	-1.4	< 0.0001
					RRN3P2	-1.4	< 0.0001
					ATP9A	-1.4	< 0.0001
					EGR1	-1.4	0.0054
					PDE5A	-1.4	< 0.0001
					ESR1	-1.4	0.00013
					KITLG	-1.5	< 0.0001
					ZNF385B	-1.5	0.00011
					NFKBIZ	-1.5	0.00065
					VPS37B	-1.5	< 0.0001
					OLFML3	-1.5	< 0.0001
					GPM6B	-1.5	< 0.0001
					CACNB2	-1.5	< 0.0001
					HGF	-1.5	< 0.0001
					TIPARP	-1.5	0.00025
					FAM135B	-1.5	0.00031
					VSNL1	-1.5	0.084
					IGF2	-1.5	0.016
					KCNMB4	-1.5	0.0021
					NID1	-1.5	< 0.0001
					SCN7A	-1.5	0.030
					GRAMD2B	-1.5	< 0.0001
					SCARA3	-1.5	0.00054
					SHF	-1.5	< 0.0001
					CACNA1I	-1.5	< 0.0001
					HS3ST3B1	-1.5	< 0.0001
					INPP4B	-1.6	< 0.0001
					PDZRN3	-1.6	< 0.0001
					FOS	-1.6	0.0019
					SAMD12	-1.6	0.0048
					G0S2	-1.6	0.00013
					MICAL2	-1.6	< 0.0001
					PLCL1	-1.6	0.00098
					CHGB	-1.6	0.014
					PLA2G4A	-1.6	< 0.0001
					AR	-1.6	< 0.0001
					DMD	-1.6	< 0.0001
					DUSP1	-1.6	< 0.0001
					MEGF10	-1.6	0.013
					ITM2C	-1.6	< 0.0001
					NRCAM	-1.7	< 0.0001
					CSMD2	-1.7	0.0028
					LTBP2	-1.7	< 0.0001
					RAI2	-1.7	< 0.0001
					CBLN4	-1.7	0.00031
					SEMA3D	-1.7	< 0.0001
					CCDC144BP	-1.7	0.00013
					PLEKHA6	-1.8	< 0.0001
					ATP1B2	-1.8	< 0.0001
					BTG2	-1.8	< 0.0001
					EGR3	-1.8	< 0.0001
					CHDH	-1.8	< 0.0001
					FHL1	-1.8	< 0.0001
					COL4A3	-1.9	< 0.0001
					EDIL3	-1.9	0.021
					PCDH18	-1.9	< 0.0001
					COL4A4	-2.0	< 0.0001
					STRIP2	-2.0	< 0.0001
					ACSL6	-2.0	0.00038
					ENPP1	-2.0	< 0.0001
					SCNN1A	-2.0	< 0.0001
					ROR2	-2.1	< 0.0001
					LMOD1	-2.1	< 0.0001
					CAB39L	-2.1	< 0.0001
					ANO4	-2.1	0.056
					NR4A1	-2.1	< 0.0001
					PCDH15	-2.1	0.022
					ADAMTSL2	-2.2	< 0.0001
					BRINP2	-2.2	< 0.0001
					CALN1	-2.3	0.038
					MRC2	-2.3	< 0.0001
					TTN	-2.4	< 0.0001
					APCDD1	-2.4	< 0.0001
					KIAA0040	-2.4	< 0.0001
					ALDH1L1	-2.5	< 0.0001
					NXPH1	-2.5	0.00019
					NR4A2	-2.5	< 0.0001
					SLC27A6	-2.5	< 0.0001
					KLHDC8A	-2.6	< 0.0001
					FREM1	-2.7	< 0.0001
					PTGS2	-2.7	< 0.0001
					IGSF10	-2.8	< 0.0001
					PHYHIPL	-2.9	< 0.0001
					PTGER3	-3.0	< 0.0001
					ATP10A	-3.0	< 0.0001
					GALNT17	-3.6	< 0.0001
					SEMA3C	-3.8	< 0.0001

## Sheet: Tabel S5
Table S5
Enrichment analysis of genes commonly upregulated in CPA and SPN in comparison to Adj.AC to CPA.
	Category	ID	Description	LogP	LogPadj	Genes	GeneRatio
	GO Biological Processes	GO:0008610	lipid biosynthetic process	-16	-11	AKR1B1,CDS1,CYP11A1,CYP17A1,CYP51A1,DHCR24,ACSL4,FDX1,HMGCR,HMGCS1,PBX1,PEX7,PRKAB2,PRLR,MSMO1,SCD,ST8SIA1,SQLE,TM7SF2,MTMR6,B4GALT5,BPNT1,ST3GAL6,EBP,SCCPDH,TMEM38B,PI4K2B,GPAM,ELOVL6,PITPNM3,IPMK,FADS6	32/591
	GO Biological Processes	GO:0008202	steroid metabolic process	-15	-11	AKR1B1,SCARB1,CYP11A1,CYP17A1,CYP51A1,DHCR24,FDX1,HMGCR,HMGCS1,LDLR,LIPA,PBX1,PRLR,MSMO1,SOAT1,SQLE,SULT1E1,SULT2A1,TM7SF2,EBP,SCAP,ABCA5	22/256
	GO Biological Processes	GO:0016125	sterol metabolic process	-15	-11	SCARB1,CYP11A1,CYP51A1,DHCR24,FDX1,HMGCR,HMGCS1,LDLR,LIPA,MSMO1,SOAT1,SQLE,SULT2A1,TM7SF2,EBP,SCAP,ABCA5	17/132
	GO Biological Processes	GO:0008203	cholesterol metabolic process	-14	-10	SCARB1,CYP11A1,CYP51A1,DHCR24,FDX1,HMGCR,HMGCS1,LDLR,MSMO1,SOAT1,SQLE,SULT2A1,TM7SF2,EBP,SCAP,ABCA5	16/117
	GO Biological Processes	GO:1902652	secondary alcohol metabolic process	-14	-10	SCARB1,CYP11A1,CYP51A1,DHCR24,FDX1,HMGCR,HMGCS1,LDLR,MSMO1,SOAT1,SQLE,SULT2A1,TM7SF2,EBP,SCAP,ABCA5	16/127
	GO Biological Processes	GO:0006066	alcohol metabolic process	-13	-9.5	ALDH1B1,AKR1B1,SCARB1,CYP11A1,CYP51A1,DHCR24,FDX1,HMGCR,HMGCS1,LDLR,MSMO1,SOAT1,SQLE,SULT1E1,SULT2A1,TM7SF2,BPNT1,EBP,SCAP,ABCA5,PLB1,IPMK	22/319
	GO Biological Processes	GO:0032787	monocarboxylic acid metabolic process	-12	-9.0	ACADSB,AKR1B1,CPT2,DECR1,ACSL4,GSTA1,ME1,PC,PEX7,PGM1,PHYH,PRKAB2,PRKAR2B,MSMO1,SCD,SLC16A1,SULT2A1,ALDH5A1,ABHD6,GPAM,SCPEP1,ELOVL6,ADIPOR2,AMDHD1,FADS6,NUDT19	26/498
	GO Biological Processes	GO:0006694	steroid biosynthetic process	-12	-8.7	AKR1B1,CYP11A1,CYP17A1,CYP51A1,DHCR24,FDX1,HMGCR,HMGCS1,PBX1,PRLR,MSMO1,SQLE,TM7SF2,EBP	14/111
	KEGG Pathway	hsa00100	Steroid biosynthesis	-11	-8.2	CYP51A1,DHCR24,LIPA,MSMO1,SOAT1,SQLE,TM7SF2,EBP	8/20
	GO Biological Processes	GO:1901615	organic hydroxy compound metabolic process	-11	-8.1	ALDH1B1,AKR1B1,ALPL,SCARB1,CYP11A1,CYP51A1,DHCR24,FDX1,HMGCR,HMGCS1,LDLR,LIPA,MSMO1,SOAT1,SQLE,SULT1E1,SULT2A1,TM7SF2,BPNT1,EBP,SCAP,ABCA5,PLB1,IPMK	24/468
	GO Biological Processes	GO:0006790	sulfur compound metabolic process	-10	-7.2	EXTL2,ACSL4,GHR,GCLM,GNS,GSTA1,GSTA3,GSTA4,HMGCS1,SULT1E1,SULT2A1,PAPSS2,BPNT1,ST3GAL6,ICMT,GPAM,XYLT1,ELOVL6,ISCA1,NUDT19	20/347
	GO Biological Processes	GO:0006631	fatty acid metabolic process	-9.2	-6.2	ACADSB,AKR1B1,CPT2,DECR1,ACSL4,GSTA1,PEX7,PHYH,PRKAB2,PRKAR2B,MSMO1,SCD,ABHD6,GPAM,ELOVL6,ADIPOR2,FADS6,NUDT19	18/319
	GO Biological Processes	GO:0016126	sterol biosynthetic process	-8.5	-5.5	CYP51A1,DHCR24,HMGCR,HMGCS1,MSMO1,SQLE,TM7SF2,EBP	8/42
	KEGG Pathway	hsa04927	Cortisol synthesis and secretion	-8.2	-5.3	NR0B1,SCARB1,CYP11A1,CYP17A1,NR5A1,LDLR,PBX1,PDE8B,NCEH1	9/65
	GO Biological Processes	GO:0010817	regulation of hormone levels	-7.9	-4.9	AKR1B1,CYP11A1,CYP17A1,DPP4,ACSL4,FDX1,NR5A1,GHR,GJA1,INHA,PPP3CA,SLC16A1,SULT1E1,SULT2A1,PDE8B,IRS2,PAPSS2,TCIRG1,CPLX1,SCPEP1,PLB1	21/532
	GO Biological Processes	GO:0072521	purine-containing compound metabolic process	-7.8	-4.9	ATP6V1A,ACSL4,HMGCR,HMGCS1,ME1,NDUFA5,NDUFB5,PC,ENPP3,PGM1,SULT1E1,SULT2A1,PDE8B,PAPSS2,BPNT1,ICMT,GPAM,ELOVL6,LRRK2,NUDT19	20/487
	GO Biological Processes	GO:0055086	nucleobase-containing small molecule metabolic process	-7.8	-4.9	ATP6V1A,ENTPD5,EXTL2,ACSL4,HMGCR,HMGCS1,ME1,NDUFA5,NDUFB5,PC,ENPP3,PGM1,SULT1E1,SULT2A1,PDE8B,PAPSS2,BPNT1,ICMT,GPAM,ELOVL6,LRRK2,NUDT19	22/590
	GO Biological Processes	GO:0120162	positive regulation of cold-induced thermogenesis	-7.8	-4.9	ALPL,CPT2,DECR1,GJA1,GRB10,PRKAB2,PRLR,SCD,ELOVL6,ADIPOR2	10/98
	GO Biological Processes	GO:0009259	ribonucleotide metabolic process	-7.7	-4.8	ATP6V1A,ENTPD5,ACSL4,HMGCR,HMGCS1,NDUFA5,NDUFB5,ENPP3,PGM1,SULT1E1,SULT2A1,PDE8B,PAPSS2,BPNT1,GPAM,ELOVL6,LRRK2,NUDT19	18/398
	GO Biological Processes	GO:0006695	cholesterol biosynthetic process	-7.7	-4.8	CYP51A1,DHCR24,HMGCR,HMGCS1,MSMO1,TM7SF2,EBP	7/35
	GO Biological Processes	GO:1902653	secondary alcohol biosynthetic process	-7.7	-4.8	CYP51A1,DHCR24,HMGCR,HMGCS1,MSMO1,TM7SF2,EBP	7/35
	GO Biological Processes	GO:0019693	ribose phosphate metabolic process	-7.6	-4.7	ATP6V1A,ENTPD5,ACSL4,HMGCR,HMGCS1,NDUFA5,NDUFB5,ENPP3,PGM1,SULT1E1,SULT2A1,PDE8B,PAPSS2,BPNT1,GPAM,ELOVL6,LRRK2,NUDT19	18/407
	GO Biological Processes	GO:0006163	purine nucleotide metabolic process	-7.6	-4.7	ATP6V1A,ACSL4,HMGCR,HMGCS1,ME1,NDUFA5,NDUFB5,PC,ENPP3,PGM1,SULT1E1,SULT2A1,PDE8B,PAPSS2,BPNT1,GPAM,ELOVL6,LRRK2,NUDT19	19/457
	GO Biological Processes	GO:0009117	nucleotide metabolic process	-7.4	-4.6	ATP6V1A,ENTPD5,ACSL4,HMGCR,HMGCS1,ME1,NDUFA5,NDUFB5,PC,ENPP3,PGM1,SULT1E1,SULT2A1,PDE8B,PAPSS2,BPNT1,GPAM,ELOVL6,LRRK2,NUDT19	20/515
	GO Biological Processes	GO:0006753	nucleoside phosphate metabolic process	-7.3	-4.5	ATP6V1A,ENTPD5,ACSL4,HMGCR,HMGCS1,ME1,NDUFA5,NDUFB5,PC,ENPP3,PGM1,SULT1E1,SULT2A1,PDE8B,PAPSS2,BPNT1,GPAM,ELOVL6,LRRK2,NUDT19	20/523
	GO Biological Processes	GO:0009150	purine ribonucleotide metabolic process	-7.3	-4.5	ATP6V1A,ACSL4,HMGCR,HMGCS1,NDUFA5,NDUFB5,ENPP3,PGM1,SULT1E1,SULT2A1,PDE8B,PAPSS2,BPNT1,GPAM,ELOVL6,LRRK2,NUDT19	17/379
	GO Biological Processes	GO:0120161	regulation of cold-induced thermogenesis	-7.1	-4.3	ALPL,CPT2,DECR1,GJA1,GRB10,PRKAB2,PRLR,SCD,ABHD6,ELOVL6,ADIPOR2	11/147
	GO Biological Processes	GO:0033865	nucleoside bisphosphate metabolic process	-7.0	-4.3	ACSL4,HMGCR,HMGCS1,SULT1E1,SULT2A1,PAPSS2,BPNT1,GPAM,ELOVL6,NUDT19	10/117
	GO Biological Processes	GO:0033875	ribonucleoside bisphosphate metabolic process	-7.0	-4.3	ACSL4,HMGCR,HMGCS1,SULT1E1,SULT2A1,PAPSS2,BPNT1,GPAM,ELOVL6,NUDT19	10/117
	GO Biological Processes	GO:0034032	purine nucleoside bisphosphate metabolic process	-7.0	-4.3	ACSL4,HMGCR,HMGCS1,SULT1E1,SULT2A1,PAPSS2,BPNT1,GPAM,ELOVL6,NUDT19	10/117
	GO Biological Processes	GO:0034383	low-density lipoprotein particle clearance	-7.0	-4.3	SCARB1,LDLR,LIPA,SOAT1,NCEH1	5/14
	GO Biological Processes	GO:0042445	hormone metabolic process	-6.5	-3.8	AKR1B1,CYP11A1,CYP17A1,DPP4,FDX1,NR5A1,GHR,SULT1E1,SULT2A1,PAPSS2,SCPEP1,PLB1	12/206
	GO Biological Processes	GO:0055088	lipid homeostasis	-6.4	-3.7	SCARB1,LDLR,SOAT1,IRS2,CERT1,ABCA5,TMEM97,SAR1B,GRAMD1B,GPAM,TLCD4	11/172
	GO Biological Processes	GO:0044283	small molecule biosynthetic process	-6.3	-3.7	AKR1B1,CYP51A1,DHCR24,HMGCR,HMGCS1,PC,PGM1,PRKAB2,MSMO1,SCD,TM7SF2,EBP,PYCR2,ELOVL6,COQ10A,IPMK,FADS6	17/443
	GO Biological Processes	GO:0044282	small molecule catabolic process	-6.1	-3.4	ACADSB,ALDH1B1,SCARB1,CPT2,DECR1,PEX7,PHYH,SLC16A1,SULT1E1,SULT2A1,ALDH5A1,RIDA,BPNT1,AMDHD1,NUDT19	15/362
	GO Biological Processes	GO:0010232	vascular transport	-6.0	-3.4	ABCB1,SLC4A3,SLC1A4,SLC6A6,SLC6A9,SLC16A1,SLC4A8,SLC2A13	8/86
	GO Biological Processes	GO:0150104	transport across blood-brain barrier	-6.0	-3.4	ABCB1,SLC4A3,SLC1A4,SLC6A6,SLC6A9,SLC16A1,SLC4A8,SLC2A13	8/86
	GO Biological Processes	GO:0046165	alcohol biosynthetic process	-5.8	-3.2	CYP51A1,DHCR24,HMGCR,HMGCS1,MSMO1,TM7SF2,EBP,IPMK	8/92
	GO Biological Processes	GO:0016042	lipid catabolic process	-5.8	-3.2	SCARB1,CPT2,DECR1,LIPA,PEX7,PHYH,SULT1E1,SULT2A1,ABHD6,NCEH1,LDAH,PLB1,NUDT19	13/285
	GO Biological Processes	GO:0034381	plasma lipoprotein particle clearance	-5.7	-3.1	SCARB1,LDLR,LIPA,SOAT1,NCEH1	5/24
	GO Biological Processes	GO:0046395	carboxylic acid catabolic process	-5.3	-2.7	ACADSB,CPT2,DECR1,PEX7,PHYH,SLC16A1,SULT2A1,ALDH5A1,RIDA,AMDHD1,NUDT19	11/224
	KEGG Pathway	hsa04979	Cholesterol metabolism	-5.3	-2.7	SCARB1,LDLR,LIPA,SOAT1,VAPB,NCEH1	6/51
	GO Biological Processes	GO:0090407	organophosphate biosynthetic process	-5.2	-2.6	ATP6V1A,CDS1,ACSL4,HMGCS1,ME1,NDUFA5,NDUFB5,PAPSS2,MTMR6,BPNT1,MOCOS,TMEM38B,PI4K2B,GPAM,ELOVL6,PITPNM3,IPMK	17/535
	GO Biological Processes	GO:0016054	organic acid catabolic process	-5.2	-2.6	ACADSB,CPT2,DECR1,PEX7,PHYH,SLC16A1,SULT2A1,ALDH5A1,RIDA,AMDHD1,NUDT19	11/228
	GO Biological Processes	GO:0097006	regulation of plasma lipoprotein particle levels	-5.0	-2.5	SCARB1,LDLR,LIPA,SOAT1,ABCA5,NCEH1	6/56
	KEGG Pathway	hsa04934	Cushing syndrome	-5.0	-2.5	SCARB1,CYP11A1,CYP17A1,E2F3,NR5A1,LDLR,PBX1,PDE8B,NCEH1	9/155
	GO Biological Processes	GO:0034035	purine ribonucleoside bisphosphate metabolic process	-4.9	-2.4	SULT1E1,SULT2A1,PAPSS2,BPNT1	4/17
	GO Biological Processes	GO:0050427	3'-phosphoadenosine 5'-phosphosulfate metabolic process	-4.9	-2.4	SULT1E1,SULT2A1,PAPSS2,BPNT1	4/17
	KEGG Pathway	hsa04976	Bile secretion	-4.9	-2.3	SCARB1,HMGCR,KCNN2,LDLR,ABCB1,SULT2A1,NCEH1	7/89
	GO Biological Processes	GO:1901617	organic hydroxy compound biosynthetic process	-4.7	-2.2	CYP51A1,DHCR24,HMGCR,HMGCS1,MSMO1,SQLE,TM7SF2,EBP,IPMK	9/169
	GO Biological Processes	GO:0009725	response to hormone	-4.6	-2.2	ALAD,ALPL,CYP11A1,DHCR24,NR5A1,GHR,GCLM,GRB10,ME1,FOXO4,PRLR,PTGFR,RDX,TGFBR3,IRS2,PGRMC2,SCAP,ADIPOR2,MGARP,SYAP1	20/784
	GO Biological Processes	GO:0006897	endocytosis	-4.6	-2.1	GRK3,SCARB1,CLCN5,DPP4,GHR,LDLR,SYP,MTMR6,REPS2,DNAJC6,NLGN3,RAB22A,LRRK2,LDLRAD3	14/425
	GO Biological Processes	GO:0072329	monocarboxylic acid catabolic process	-4.2	-1.8	CPT2,DECR1,PEX7,PHYH,SLC16A1,SULT2A1,NUDT19	7/111
	GO Biological Processes	GO:0044272	sulfur compound biosynthetic process	-4.2	-1.7	EXTL2,ACSL4,GCLM,GSTA1,PAPSS2,ST3GAL6,XYLT1,ELOVL6	8/153
	GO Biological Processes	GO:0046164	alcohol catabolic process	-4.0	-1.5	ALDH1B1,SCARB1,SULT1E1,SULT2A1,BPNT1	5/54
	GO Biological Processes	GO:0010256	endomembrane system organization	-3.9	-1.5	ATP6V1A,STX3,SYP,VAPB,MTSS1,CERT1,ARFGEF2,RAB18,OBSL1,TMEM38B,PI4K2B,BAIAP2L1,RAB22A,LRRK2,TOR1AIP2	15/549
	GO Biological Processes	GO:0003018	vascular process in circulatory system	-3.9	-1.5	GCLM,ABCB1,SLC4A3,SLC1A4,SLC6A6,SLC6A9,SLC16A1,SLC4A8,SCPEP1,SLC2A13	10/265
	GO Biological Processes	GO:0007029	endoplasmic reticulum organization	-3.9	-1.5	VAPB,CERT1,RAB18,TMEM38B,LRRK2,TOR1AIP2	6/89
	GO Biological Processes	GO:0006068	ethanol catabolic process	-3.9	-1.5	ALDH1B1,SULT1E1,SULT2A1	3/12
	GO Biological Processes	GO:0010876	lipid localization	-3.8	-1.5	SCARB1,CDS1,CPT2,LDLR,ABCB1,SOAT1,SQLE,CERT1,ABCA5,GRAMD1B,LDAH,PITPNM3	12/378
	KEGG Pathway	hsa00480	Glutathione metabolism	-3.8	-1.5	GCLM,GSTA1,GSTA3,GSTA4,MGST1	5/57
	KEGG Pathway	hsa01212	Fatty acid metabolism	-3.8	-1.5	ACADSB,CPT2,ACSL4,SCD,ELOVL6	5/57
	GO Biological Processes	GO:0032870	cellular response to hormone stimulus	-3.8	-1.4	CYP11A1,NR5A1,GHR,GCLM,GRB10,FOXO4,PRLR,PTGFR,RDX,IRS2,PGRMC2,ADIPOR2,MGARP,SYAP1	14/501
	KEGG Pathway	hsa05208	Chemical carcinogenesis - reactive oxygen species	-3.8	-1.4	ACP1,SLC26A2,GSTA1,GSTA3,GSTA4,MGST1,NDUFA5,NDUFB5,MAPK10	9/223
	GO Biological Processes	GO:0007005	mitochondrion organization	-3.8	-1.4	GCLM,HSPD1,NDUFA5,NDUFB5,CERT1,PRDX3,GHITM,ARMCX3,TMEM135,MGARP,LYRM7,LRRK2,COX18	13/445
	GO Biological Processes	GO:0015711	organic anion transport	-3.8	-1.4	SLC26A2,GJA1,MGST1,SLC4A3,SLC1A4,SLC6A6,SLC6A9,SLC16A1,SLC4A8,CERT1,SLC2A14	11/330
	GO Biological Processes	GO:1903530	regulation of secretion by cell	-3.7	-1.4	CYP51A1,ACSL4,GJA1,HMGCR,INHA,PPP3CA,RAB3B,SLC16A1,SYP,IRS2,SLC4A8,TCIRG1,CPLX1,LRRK2,DPH3	15/572
	GO Biological Processes	GO:0051223	regulation of protein transport	-3.7	-1.3	CYP51A1,ECT2,ACSL4,HMGCR,PPP3CA,SLC16A1,TXN,IRS2,TCIRG1,CPLX1,SAR1B,DMAP1,LRRK2,DPH3	14/517
	GO Biological Processes	GO:0046890	regulation of lipid biosynthetic process	-3.7	-1.3	NR0B1,SCARB1,CREBL2,NR5A1,LDLR,PDE8B,SCAP,ABHD6	8/182
	GO Biological Processes	GO:0034308	primary alcohol metabolic process	-3.7	-1.3	ALDH1B1,AKR1B1,CYP11A1,SULT1E1,SULT2A1,PLB1	6/97
	GO Biological Processes	GO:0086014	atrial cardiac muscle cell action potential	-3.6	-1.3	GJA1,KCNN2,SCN3B	3/14
	GO Biological Processes	GO:0086026	atrial cardiac muscle cell to AV node cell signaling	-3.6	-1.3	GJA1,KCNN2,SCN3B	3/14
	KEGG Pathway	hsa05418	Fluid shear stress and atherosclerosis	-3.6	-1.3	GSTA1,GSTA3,GSTA4,MGST1,MAPK10,TXN,VCAM1	7/139
	GO Biological Processes	GO:0042632	cholesterol homeostasis	-3.6	-1.3	SCARB1,LDLR,SOAT1,ABCA5,TMEM97,GRAMD1B	6/99
	GO Biological Processes	GO:0055092	sterol homeostasis	-3.6	-1.3	SCARB1,LDLR,SOAT1,ABCA5,TMEM97,GRAMD1B	6/100
	GO Biological Processes	GO:0034310	primary alcohol catabolic process	-3.6	-1.3	ALDH1B1,SULT1E1,SULT2A1	3/15
	GO Biological Processes	GO:0086066	atrial cardiac muscle cell to AV node cell communication	-3.6	-1.3	GJA1,KCNN2,SCN3B	3/15
	GO Biological Processes	GO:0008654	phospholipid biosynthetic process	-3.5	-1.2	CDS1,HMGCS1,MTMR6,BPNT1,TMEM38B,PI4K2B,GPAM,PITPNM3,IPMK	9/241
	GO Biological Processes	GO:0006644	phospholipid metabolic process	-3.5	-1.2	CDS1,HMGCS1,MTMR6,BPNT1,TMEM38B,PI4K2B,ABHD6,GPAM,PITPNM3,PLB1,IPMK	11/352
	GO Biological Processes	GO:0070201	regulation of establishment of protein localization	-3.5	-1.2	CYP51A1,ECT2,ACSL4,HMGCR,PPP3CA,SLC16A1,TXN,IRS2,TCIRG1,CPLX1,SAR1B,DMAP1,LRRK2,DPH3	14/542
	KEGG Pathway	hsa05204	Chemical carcinogenesis - DNA adducts	-3.4	-1.2	GSTA1,GSTA3,GSTA4,MGST1,SULT2A1	5/69
	GO Biological Processes	GO:0061024	membrane organization	-3.4	-1.2	DHCR24,DPP4,ABCB1,STX3,SYP,VAPB,MTSS1,CERT1,SCAP,GHITM,SAR1B,NLGN3,BAIAP2L1,GRAMD1B,PITPNM3,TOR1AIP2,COX18	17/754
	GO Biological Processes	GO:0003013	circulatory system process	-3.3	-1.1	GJA1,GCLM,KCNN2,ABCB1,SLC4A3,SLC1A4,SLC6A6,SLC6A9,SLC16A1,SLC4A8,SCN3B,SCPEP1,SLC2A13	13/495
	GO Biological Processes	GO:1901616	organic hydroxy compound catabolic process	-3.3	-1.1	ALDH1B1,SCARB1,SULT1E1,SULT2A1,BPNT1	5/74
	GO Biological Processes	GO:0042446	hormone biosynthetic process	-3.3	-1.1	AKR1B1,CYP11A1,CYP17A1,FDX1	4/42
	GO Biological Processes	GO:0051046	regulation of secretion	-3.3	-1.1	CYP51A1,ACSL4,GJA1,HMGCR,INHA,PPP3CA,RAB3B,SLC16A1,SYP,IRS2,SLC4A8,TCIRG1,CPLX1,LRRK2,DPH3	15/631
	KEGG Pathway	hsa03320	PPAR signaling pathway	-3.3	-1.1	CPT2,ACSL4,HMGCS1,ME1,SCD	5/75
	GO Biological Processes	GO:0032365	intracellular lipid transport	-3.3	-1.1	CPT2,LDLR,CERT1,GRAMD1B	4/43
	GO Biological Processes	GO:0034220	monoatomic ion transmembrane transport	-3.2	-1.1	ATP6V1A,CLCN5,CYB5A,SLC26A2,GJA1,KCNN2,SLC4A3,SLC1A4,SLC6A6,SLC6A9,SLC16A1,SLC4A8,TCIRG1,TMEM38B,SCN3B,SLC41A2,SFXN4	17/778
	GO Biological Processes	GO:0006720	isoprenoid metabolic process	-3.2	-1.0	AKR1B1,HMGCR,HMGCS1,PHYH,SCPEP1,PLB1	6/117
	KEGG Pathway	hsa00980	Metabolism of xenobiotics by cytochrome P450	-3.2	-1.0	GSTA1,GSTA3,GSTA4,MGST1,SULT2A1	5/78
	GO Biological Processes	GO:0015849	organic acid transport	-3.2	-1.0	CPT2,SLC26A2,GJA1,ABCB1,SLC1A4,SLC6A6,SLC6A9,SLC16A1,SFXN4	9/269
	GO Biological Processes	GO:0030258	lipid modification	-3.2	-1.0	CPT2,DECR1,PEX7,PHYH,MTMR6,PORCN,ADIPOR2	7/166
	GO Biological Processes	GO:0015850	organic hydroxy compound transport	-3.2	-1.0	SCARB1,LDLR,SLC16A1,SOAT1,ABCA5,GRAMD1B,SLC2A13	7/166
	GO Biological Processes	GO:0006575	cellular modified amino acid metabolic process	-3.1	-0.98	CPT2,GCLM,GSTA1,GSTA3,GSTA4,SULT2A1,ICMT	7/168
	GO Biological Processes	GO:0071417	cellular response to organonitrogen compound	-3.1	-0.98	CYP11A1,FDX1,GHR,GJA1,GCLM,GRB10,FOXO4,VCAM1,IRS2,TMEM38B,RRAGD,MGARP,SYAP1,LRRK2	14/586
	GO Biological Processes	GO:1901652	response to peptide	-3.1	-0.97	ALPL,CYP11A1,GHR,GJA1,GRB10,FOXO4,TGFBR3,VCAM1,IRS2,SCAP,MGARP,SYAP1	12/456
	GO Biological Processes	GO:0006805	xenobiotic metabolic process	-3.1	-0.97	GSTA1,GSTA3,GSTA4,ABCB1,SULT2A1,NCEH1	6/123
	GO Biological Processes	GO:0019395	fatty acid oxidation	-3.1	-0.97	CPT2,DECR1,PEX7,PHYH,ADIPOR2	5/82
	GO Biological Processes	GO:0006067	ethanol metabolic process	-3.1	-0.97	ALDH1B1,SULT1E1,SULT2A1	3/21
	GO Biological Processes	GO:0015918	sterol transport	-3.1	-0.94	SCARB1,LDLR,SOAT1,ABCA5,GRAMD1B	5/84
	GO Biological Processes	GO:0006650	glycerophospholipid metabolic process	-3.1	-0.94	CDS1,MTMR6,BPNT1,PI4K2B,ABHD6,GPAM,PITPNM3,PLB1,IPMK	9/280
	GO Biological Processes	GO:0006661	phosphatidylinositol biosynthetic process	-3.1	-0.94	CDS1,MTMR6,BPNT1,PI4K2B,PITPNM3,IPMK	6/126
	GO Biological Processes	GO:0086001	cardiac muscle cell action potential	-3.0	-0.94	GJA1,KCNN2,SLC4A3,SCN3B	4/49
	GO Biological Processes	GO:0009062	fatty acid catabolic process	-3.0	-0.92	CPT2,DECR1,PEX7,PHYH,NUDT19	5/86
	GO Biological Processes	GO:0046889	positive regulation of lipid biosynthetic process	-3.0	-0.90	SCARB1,CREBL2,LDLR,SCAP,ABHD6	5/87
	KEGG Pathway	hsa00900	Terpenoid backbone biosynthesis	-3.0	-0.90	HMGCR,HMGCS1,ICMT	3/23
	KEGG Pathway	hsa04913	Ovarian steroidogenesis	-3.0	-0.90	SCARB1,CYP11A1,CYP17A1,LDLR	4/51
	GO Biological Processes	GO:0034440	lipid oxidation	-3.0	-0.89	CPT2,DECR1,PEX7,PHYH,ADIPOR2	5/88
	GO Biological Processes	GO:0006637	acyl-CoA metabolic process	-2.9	-0.87	ACSL4,HMGCS1,GPAM,ELOVL6,NUDT19	5/89
	GO Biological Processes	GO:0035383	thioester metabolic process	-2.9	-0.87	ACSL4,HMGCS1,GPAM,ELOVL6,NUDT19	5/89
	GO Biological Processes	GO:0051224	negative regulation of protein transport	-2.9	-0.85	CYP51A1,HMGCR,PPP3CA,TXN,LRRK2,DPH3	6/134
	GO Biological Processes	GO:1905039	carboxylic acid transmembrane transport	-2.9	-0.84	CPT2,ABCB1,SLC1A4,SLC6A6,SLC6A9,SLC16A1	6/135
	GO Biological Processes	GO:1903825	organic acid transmembrane transport	-2.9	-0.83	CPT2,ABCB1,SLC1A4,SLC6A6,SLC6A9,SLC16A1	6/136
	GO Biological Processes	GO:0098660	inorganic ion transmembrane transport	-2.9	-0.82	ATP6V1A,CLCN5,CYB5A,SLC26A2,KCNN2,SLC4A3,SLC1A4,SLC6A6,SLC6A9,SLC16A1,SLC4A8,TCIRG1,TMEM38B,SCN3B,SLC41A2	15/695
	GO Biological Processes	GO:1904950	negative regulation of establishment of protein localization	-2.8	-0.81	CYP51A1,HMGCR,PPP3CA,TXN,LRRK2,DPH3	6/138
	GO Biological Processes	GO:0044242	cellular lipid catabolic process	-2.8	-0.80	CPT2,DECR1,PEX7,PHYH,ABHD6,PLB1,NUDT19	7/189
	GO Biological Processes	GO:0006749	glutathione metabolic process	-2.8	-0.80	GCLM,GSTA1,GSTA3,GSTA4	4/56
	GO Biological Processes	GO:0008207	C21-steroid hormone metabolic process	-2.8	-0.80	AKR1B1,CYP11A1,CYP17A1	3/26
	GO Biological Processes	GO:0033344	cholesterol efflux	-2.8	-0.76	SCARB1,SOAT1,ABCA5	3/27
	GO Biological Processes	GO:0086019	cell-cell signaling involved in cardiac conduction	-2.8	-0.76	GJA1,KCNN2,SCN3B	3/27
	GO Biological Processes	GO:0043434	response to peptide hormone	-2.8	-0.76	ALPL,CYP11A1,GHR,GRB10,FOXO4,TGFBR3,IRS2,SCAP,MGARP,SYAP1	10/369
	GO Biological Processes	GO:1902476	chloride transmembrane transport	-2.8	-0.74	CLCN5,SLC26A2,SLC4A3,SLC1A4,SLC4A8	5/98
	GO Biological Processes	GO:1901699	cellular response to nitrogen compound	-2.7	-0.74	CYP11A1,FDX1,GHR,GJA1,GCLM,GRB10,FOXO4,VCAM1,IRS2,TMEM38B,RRAGD,MGARP,SYAP1,LRRK2	14/643
	KEGG Pathway	hsa04144	Endocytosis	-2.7	-0.74	GRK3,GRK5,LDLR,DNAJC6,ARFGEF2,PSD3,RAB22A,WIPF3	8/251
	GO Biological Processes	GO:1901653	cellular response to peptide	-2.7	-0.74	CYP11A1,GHR,GJA1,GRB10,FOXO4,VCAM1,IRS2,MGARP,SYAP1	9/310
	GO Biological Processes	GO:0120254	olefinic compound metabolic process	-2.7	-0.74	AKR1B1,CYP11A1,CYP17A1,GSTA1,ABHD6,PLB1	6/145
	GO Biological Processes	GO:0019218	regulation of steroid metabolic process	-2.7	-0.74	NR0B1,NR5A1,LDLR,PDE8B,SCAP	5/99
	GO Biological Processes	GO:0010894	negative regulation of steroid biosynthetic process	-2.7	-0.74	NR0B1,PDE8B,SCAP	3/28
	GO Biological Processes	GO:0015914	phospholipid transport	-2.7	-0.73	SCARB1,LDLR,ABCB1,CERT1,PITPNM3	5/100
	GO Biological Processes	GO:0046488	phosphatidylinositol metabolic process	-2.7	-0.73	CDS1,MTMR6,BPNT1,PI4K2B,PITPNM3,IPMK	6/147
	GO Biological Processes	GO:0046474	glycerophospholipid biosynthetic process	-2.7	-0.72	CDS1,MTMR6,BPNT1,PI4K2B,GPAM,PITPNM3,IPMK	7/200
	GO Biological Processes	GO:0033559	unsaturated fatty acid metabolic process	-2.7	-0.71	AKR1B1,GSTA1,SCD,ABHD6,ELOVL6	5/102
	GO Biological Processes	GO:0043030	regulation of macrophage activation	-2.7	-0.70	HSPD1,LDLR,GPR137B,LRRK2	4/62
	GO Biological Processes	GO:0045834	positive regulation of lipid metabolic process	-2.7	-0.69	SCARB1,CREBL2,LDLR,IRS2,SCAP,ABHD6	6/151
	GO Biological Processes	GO:0120178	steroid hormone biosynthetic process	-2.6	-0.69	AKR1B1,CYP11A1,CYP17A1	3/30
	GO Biological Processes	GO:0015701	bicarbonate transport	-2.6	-0.69	SLC26A2,SLC4A3,SLC4A8	3/30
	GO Biological Processes	GO:0045939	negative regulation of steroid metabolic process	-2.6	-0.65	NR0B1,PDE8B,SCAP	3/31
	GO Biological Processes	GO:0006821	chloride transport	-2.6	-0.65	CLCN5,SLC26A2,SLC4A3,SLC1A4,SLC4A8	5/107
	GO Biological Processes	GO:1903531	negative regulation of secretion by cell	-2.6	-0.65	CYP51A1,GJA1,HMGCR,INHA,PPP3CA,DPH3	6/156
	GO Biological Processes	GO:0001676	long-chain fatty acid metabolic process	-2.6	-0.63	CPT2,ACSL4,GSTA1,ABHD6,ELOVL6	5/109
	GO Biological Processes	GO:0030301	cholesterol transport	-2.5	-0.62	SCARB1,LDLR,SOAT1,ABCA5	4/67
	GO Biological Processes	GO:0050708	regulation of protein secretion	-2.5	-0.60	CYP51A1,ACSL4,HMGCR,PPP3CA,SLC16A1,IRS2,TCIRG1,DPH3	8/274
	GO Biological Processes	GO:0006898	receptor-mediated endocytosis	-2.5	-0.60	GRK3,DPP4,LDLR,DNAJC6,NLGN3,LDLRAD3	6/161
	GO Biological Processes	GO:0032868	response to insulin	-2.5	-0.59	ALPL,GHR,GRB10,FOXO4,IRS2,SCAP,SYAP1	7/217
	GO Biological Processes	GO:0061337	cardiac conduction	-2.5	-0.59	GJA1,KCNN2,SLC4A3,SCN3B	4/69
	GO Biological Processes	GO:0006869	lipid transport	-2.5	-0.58	SCARB1,CPT2,LDLR,ABCB1,SOAT1,CERT1,ABCA5,GRAMD1B,PITPNM3	9/341
	GO Biological Processes	GO:0045017	glycerolipid biosynthetic process	-2.5	-0.57	CDS1,MTMR6,BPNT1,PI4K2B,GPAM,PITPNM3,IPMK	7/220
	GO Biological Processes	GO:0019216	regulation of lipid metabolic process	-2.4	-0.56	NR0B1,SCARB1,CREBL2,NR5A1,LDLR,PDE8B,IRS2,SCAP,ABHD6	9/344
	GO Biological Processes	GO:0046486	glycerolipid metabolic process	-2.4	-0.55	CDS1,MTMR6,BPNT1,PI4K2B,ABHD6,GPAM,PITPNM3,PLB1,IPMK	9/346
	KEGG Pathway	hsa00982	Drug metabolism - cytochrome P450	-2.4	-0.55	GSTA1,GSTA3,GSTA4,MGST1	4/72
	KEGG Pathway	hsa05225	Hepatocellular carcinoma	-2.4	-0.55	E2F3,GSTA1,GSTA3,GSTA4,MGST1,TXNRD1	6/168
	GO Biological Processes	GO:0006865	amino acid transport	-2.4	-0.55	GJA1,SLC1A4,SLC6A6,SLC6A9,SFXN4	5/117
	GO Biological Processes	GO:0098656	monoatomic anion transmembrane transport	-2.4	-0.55	CLCN5,SLC26A2,SLC4A3,SLC1A4,SLC4A8	5/117
	GO Biological Processes	GO:0051051	negative regulation of transport	-2.4	-0.54	CYP51A1,GJA1,GRB10,HMGCR,INHA,PPP3CA,SLC6A9,TXN,IRS2,LRRK2,DPH3	11/483
	KEGG Pathway	hsa01524	Platinum drug resistance	-2.4	-0.54	GSTA1,GSTA3,GSTA4,MGST1	4/73
	GO Biological Processes	GO:0089718	amino acid import across plasma membrane	-2.4	-0.52	SLC1A4,SLC6A6,SLC6A9	3/37
	GO Biological Processes	GO:0098661	inorganic anion transmembrane transport	-2.4	-0.50	CLCN5,SLC26A2,SLC4A3,SLC1A4,SLC4A8	5/121
	GO Biological Processes	GO:0086002	cardiac muscle cell action potential involved in contraction	-2.3	-0.49	GJA1,KCNN2,SCN3B	3/38
	GO Biological Processes	GO:0050810	regulation of steroid biosynthetic process	-2.3	-0.49	NR0B1,NR5A1,PDE8B,SCAP	4/76
	GO Biological Processes	GO:0035337	fatty-acyl-CoA metabolic process	-2.3	-0.46	ACSL4,ELOVL6,NUDT19	3/39
	GO Biological Processes	GO:0050709	negative regulation of protein secretion	-2.3	-0.45	CYP51A1,HMGCR,PPP3CA,DPH3	4/78
	GO Biological Processes	GO:0042391	regulation of membrane potential	-2.3	-0.45	GJA1,GCLM,KCNN2,PPP3CA,SLC4A3,SLC4A8,PRDX3,NLGN3,SCN3B,LRRK2	10/433
	GO Biological Processes	GO:0051048	negative regulation of secretion	-2.3	-0.44	CYP51A1,GJA1,HMGCR,INHA,PPP3CA,DPH3	6/180
	KEGG Pathway	hsa00983	Drug metabolism - other enzymes	-2.3	-0.43	GSTA1,GSTA3,GSTA4,MGST1	4/80
	GO Biological Processes	GO:0071375	cellular response to peptide hormone stimulus	-2.2	-0.41	CYP11A1,GHR,GRB10,FOXO4,IRS2,MGARP,SYAP1	7/243
	GO Biological Processes	GO:0006820	monoatomic anion transport	-2.2	-0.40	CLCN5,SLC26A2,SLC4A3,SLC1A4,SLC4A8	5/131
	GO Biological Processes	GO:0046883	regulation of hormone secretion	-2.2	-0.39	ACSL4,GJA1,INHA,PPP3CA,SLC16A1,IRS2,TCIRG1	7/246
	GO Biological Processes	GO:0071827	plasma lipoprotein particle organization	-2.2	-0.39	SCARB1,SOAT1,ABCA5	3/43
	GO Biological Processes	GO:0086065	cell communication involved in cardiac conduction	-2.2	-0.39	GJA1,KCNN2,SCN3B	3/43
	GO Biological Processes	GO:0042180	cellular ketone metabolic process	-2.2	-0.39	AKR1B1,CYP11A1,CYP17A1,COQ10A	4/84
	GO Biological Processes	GO:0070585	protein localization to mitochondrion	-2.2	-0.39	HSPD1,MGARP,LRRK2,COX18	4/84
	GO Biological Processes	GO:0071466	cellular response to xenobiotic stimulus	-2.2	-0.38	GSTA1,GSTA3,GSTA4,ABCB1,SULT2A1,NCEH1	6/189
	GO Biological Processes	GO:0086003	cardiac muscle cell contraction	-2.2	-0.37	GJA1,KCNN2,SCN3B	3/44
	GO Biological Processes	GO:0071825	protein-lipid complex subunit organization	-2.1	-0.34	SCARB1,SOAT1,ABCA5	3/46
	GO Biological Processes	GO:0006812	monoatomic cation transport	-2.1	-0.31	ATP6V1A,CYB5A,KCNN2,PPP3CA,SLC6A6,SLC6A9,SLC16A1,SLC4A8,TCIRG1,PGRMC2,LMTK2,TMEM38B,SCN3B,SLC41A2	14/769
	GO Biological Processes	GO:0015748	organophosphate ester transport	-2.0	-0.29	SCARB1,LDLR,ABCB1,CERT1,PITPNM3	5/145
	GO Biological Processes	GO:0001508	action potential	-2.0	-0.28	GJA1,KCNN2,SLC4A3,SCN3B	4/94

## Sheet: Tabel S6
Table S6
Enrichment analysis of genes that are not significantly expressed in CPA but only upregulated in SPN when compared to Adj.AC to CPA.
	Category	ID	Description	LogP	LogPadj	Genes	GeneRatio
	GO Biological Processes	GO:0009060	aerobic respiration	-23	-19	ACO1,IDH1,ATP6,ATP8,COX1,COX2,COX3,CYTB,ND1,ND2,ND3,ND4,ND4L,ND5,ND6,SDHC,NNT,DNAJC15,C2orf69	19/162
	GO Biological Processes	GO:0045333	cellular respiration	-22	-17	ACO1,IDH1,ATP6,ATP8,COX1,COX2,COX3,CYTB,ND1,ND2,ND3,ND4,ND4L,ND5,ND6,SDHC,NNT,DNAJC15,C2orf69	19/194
	GO Biological Processes	GO:0015980	energy derivation by oxidation of organic compounds	-20	-17	ACO1,IDH1,ATP6,ATP8,COX1,COX2,COX3,CYTB,ND1,ND2,ND3,ND4,ND4L,ND5,ND6,SDHC,NNT,DNAJC15,PPP1R3B,C2orf69	20/264
	GO Biological Processes	GO:0006119	oxidative phosphorylation	-20	-17	ATP6,ATP8,COX1,COX2,COX3,CYTB,ND1,ND2,ND3,ND4,ND4L,ND5,ND6,SDHC,DNAJC15,C2orf69	16/121
	KEGG Pathway	hsa05208	Chemical carcinogenesis - reactive oxygen species	-19	-15	CHUK,HMOX1,ATP6,ATP8,COX1,COX2,COX3,CYTB,ND1,ND2,ND3,ND4,ND4L,ND5,ND6,SDHC,MAP2K4,PPIF	18/223
	GO Biological Processes	GO:0006091	generation of precursor metabolites and energy	-18	-14	ACO1,IDH1,ATP6,ATP8,COX1,COX2,COX3,CYTB,ND1,ND2,ND3,ND4,ND4L,ND5,ND6,QDPR,SDHC,NNT,DNAJC15,PPP1R3B,C2orf69	21/410
	GO Biological Processes	GO:0019646	aerobic electron transport chain	-17	-14	COX1,COX2,COX3,CYTB,ND1,ND2,ND3,ND4,ND4L,ND5,ND6,SDHC,DNAJC15	13/89
	GO Biological Processes	GO:0042773	ATP synthesis coupled electron transport	-17	-13	COX1,COX2,COX3,CYTB,ND1,ND2,ND3,ND4,ND4L,ND5,ND6,SDHC,DNAJC15	13/94
	GO Biological Processes	GO:0042775	mitochondrial ATP synthesis coupled electron transport	-17	-13	COX1,COX2,COX3,CYTB,ND1,ND2,ND3,ND4,ND4L,ND5,ND6,SDHC,DNAJC15	13/94
	KEGG Pathway	hsa05415	Diabetic cardiomyopathy	-17	-13	ATP6,ATP8,COX1,COX2,COX3,CYTB,ND1,ND2,ND3,ND4,ND4L,ND5,ND6,SDHC,PPIF,MPC2	16/203
	KEGG Pathway	hsa00190	Oxidative phosphorylation	-16	-13	ATP6,ATP8,COX1,COX2,COX3,CYTB,ND1,ND2,ND3,ND4,ND4L,ND5,ND6,SDHC	14/134
	KEGG Pathway	hsa04714	Thermogenesis	-16	-12	ATP6,ATP8,COX1,COX2,COX3,CYTB,ND1,ND2,ND3,ND4,ND4L,ND5,ND6,SDHC,COA3,COA4	16/232
	GO Biological Processes	GO:0022904	respiratory electron transport chain	-16	-12	COX1,COX2,COX3,CYTB,ND1,ND2,ND3,ND4,ND4L,ND5,ND6,SDHC,DNAJC15	13/117
	GO Biological Processes	GO:0022900	electron transport chain	-15	-12	COX1,COX2,COX3,CYTB,ND1,ND2,ND3,ND4,ND4L,ND5,ND6,QDPR,SDHC,DNAJC15	14/170
	KEGG Pathway	hsa05020	Prion disease	-15	-11	CAV2,ATP6,ATP8,COX1,COX2,COX3,CYTB,ND1,ND2,ND3,ND4,ND4L,ND5,ND6,SDHC,PPIF	16/273
	GO Biological Processes	GO:0042776	proton motive force-driven mitochondrial ATP synthesis	-14	-11	ATP6,ATP8,ND1,ND2,ND3,ND4,ND4L,ND5,ND6,SDHC	10/64
	KEGG Pathway	hsa05010	Alzheimer disease	-13	-10	CHUK,ATP6,ATP8,COX1,COX2,COX3,CYTB,ND1,ND2,ND3,ND4,ND4L,ND5,ND6,SDHC,PPIF,RTN4	17/384
	KEGG Pathway	hsa05012	Parkinson disease	-13	-10	ATP6,ATP8,COX1,COX2,COX3,CYTB,ND1,ND2,ND3,ND4,ND4L,ND5,ND6,SDHC,PPIF	15/266
	GO Biological Processes	GO:0015986	proton motive force-driven ATP synthesis	-13	-10	ATP6,ATP8,ND1,ND2,ND3,ND4,ND4L,ND5,ND6,SDHC	10/73
	KEGG Pathway	hsa05016	Huntington disease	-13	-9.6	ATP6,ATP8,COX1,COX2,COX3,CYTB,ND1,ND2,ND3,ND4,ND4L,ND5,ND6,SDHC,PPIF	15/306
	GO Biological Processes	GO:0009142	nucleoside triphosphate biosynthetic process	-13	-9.6	ATP6,ATP8,ND1,ND2,ND3,ND4,ND4L,ND5,ND6,SDHC,AK3	11/114
	GO Biological Processes	GO:0006754	ATP biosynthetic process	-12	-9.4	ATP6,ATP8,ND1,ND2,ND3,ND4,ND4L,ND5,ND6,SDHC	10/85
	GO Biological Processes	GO:0009206	purine ribonucleoside triphosphate biosynthetic process	-12	-8.8	ATP6,ATP8,ND1,ND2,ND3,ND4,ND4L,ND5,ND6,SDHC	10/96
	GO Biological Processes	GO:0009145	purine nucleoside triphosphate biosynthetic process	-12	-8.8	ATP6,ATP8,ND1,ND2,ND3,ND4,ND4L,ND5,ND6,SDHC	10/97
	GO Biological Processes	GO:0009201	ribonucleoside triphosphate biosynthetic process	-11	-8.6	ATP6,ATP8,ND1,ND2,ND3,ND4,ND4L,ND5,ND6,SDHC	10/102
	GO Biological Processes	GO:0006120	mitochondrial electron transport, NADH to ubiquinone	-11	-8.5	ND1,ND2,ND3,ND4,ND4L,ND5,ND6,DNAJC15	8/46
	KEGG Pathway	hsa05014	Amyotrophic lateral sclerosis	-10	-7.5	ATP6,ATP8,COX1,COX2,COX3,CYTB,ND1,ND2,ND3,ND4,ND4L,ND5,ND6,SDHC	14/364
	GO Biological Processes	GO:0009205	purine ribonucleoside triphosphate metabolic process	-10	-7.4	ATP6,ATP8,ND1,ND2,ND3,ND4,ND4L,ND5,ND6,SDHC,AK3	11/183
	GO Biological Processes	GO:0009144	purine nucleoside triphosphate metabolic process	-10	-7.3	ATP6,ATP8,ND1,ND2,ND3,ND4,ND4L,ND5,ND6,SDHC,AK3	11/188
	GO Biological Processes	GO:0009199	ribonucleoside triphosphate metabolic process	-10	-7.3	ATP6,ATP8,ND1,ND2,ND3,ND4,ND4L,ND5,ND6,SDHC,AK3	11/190
	GO Biological Processes	GO:0009152	purine ribonucleotide biosynthetic process	-10	-7.2	ATP6,ATP8,ND1,ND2,ND3,ND4,ND4L,ND5,ND6,SDHC,AK3	11/192
	KEGG Pathway	hsa05022	Pathways of neurodegeneration - multiple diseases	-9.8	-7.0	ATP6,ATP8,COX1,COX2,COX3,CYTB,ND1,ND2,ND3,ND4,ND4L,ND5,ND6,SDHC,PPIF	15/476
	GO Biological Processes	GO:0009260	ribonucleotide biosynthetic process	-9.7	-6.9	ATP6,ATP8,ND1,ND2,ND3,ND4,ND4L,ND5,ND6,SDHC,AK3	11/206
	GO Biological Processes	GO:0009141	nucleoside triphosphate metabolic process	-9.7	-6.9	ATP6,ATP8,ND1,ND2,ND3,ND4,ND4L,ND5,ND6,SDHC,AK3	11/208
	GO Biological Processes	GO:0046034	ATP metabolic process	-9.6	-6.8	ATP6,ATP8,ND1,ND2,ND3,ND4,ND4L,ND5,ND6,SDHC	10/158
	GO Biological Processes	GO:0046390	ribose phosphate biosynthetic process	-9.5	-6.8	ATP6,ATP8,ND1,ND2,ND3,ND4,ND4L,ND5,ND6,SDHC,AK3	11/213
	GO Biological Processes	GO:1902600	proton transmembrane transport	-9.3	-6.6	ATP6,ATP8,COX1,COX2,COX3,CYTB,ND4,ND5,NNT	9/121
	GO Biological Processes	GO:0006164	purine nucleotide biosynthetic process	-9.3	-6.5	ATP6,ATP8,ND1,ND2,ND3,ND4,ND4L,ND5,ND6,SDHC,AK3	11/227
	GO Biological Processes	GO:0072522	purine-containing compound biosynthetic process	-9.1	-6.4	ATP6,ATP8,ND1,ND2,ND3,ND4,ND4L,ND5,ND6,SDHC,AK3	11/236
	GO Biological Processes	GO:0006163	purine nucleotide metabolic process	-9.0	-6.3	IDH1,ATP6,ATP8,ND1,ND2,ND3,ND4,ND4L,ND5,ND6,SDHC,TPST2,NNT,AK3	14/457
	GO Biological Processes	GO:0072521	purine-containing compound metabolic process	-8.7	-6.0	IDH1,ATP6,ATP8,ND1,ND2,ND3,ND4,ND4L,ND5,ND6,SDHC,TPST2,NNT,AK3	14/487
	GO Biological Processes	GO:0009165	nucleotide biosynthetic process	-8.6	-6.0	ATP6,ATP8,ND1,ND2,ND3,ND4,ND4L,ND5,ND6,SDHC,AK3	11/260
	GO Biological Processes	GO:0033108	mitochondrial respiratory chain complex assembly	-8.6	-6.0	ND1,ND2,ND4,ND5,ND6,COA3,COA4,DMAC1	8/99
	GO Biological Processes	GO:1901293	nucleoside phosphate biosynthetic process	-8.6	-6.0	ATP6,ATP8,ND1,ND2,ND3,ND4,ND4L,ND5,ND6,SDHC,AK3	11/262
	GO Biological Processes	GO:0009117	nucleotide metabolic process	-8.4	-5.7	IDH1,ATP6,ATP8,ND1,ND2,ND3,ND4,ND4L,ND5,ND6,SDHC,TPST2,NNT,AK3	14/515
	GO Biological Processes	GO:0006753	nucleoside phosphate metabolic process	-8.3	-5.7	IDH1,ATP6,ATP8,ND1,ND2,ND3,ND4,ND4L,ND5,ND6,SDHC,TPST2,NNT,AK3	14/523
	GO Biological Processes	GO:0007005	mitochondrion organization	-8.2	-5.6	CAV2,ND1,ND2,ND4,ND5,ND6,PPIF,COA3,DNAJC15,COA4,DMAC1,DNAJC19,TMEM242	13/445
	GO Biological Processes	GO:0009150	purine ribonucleotide metabolic process	-8.0	-5.4	ATP6,ATP8,ND1,ND2,ND3,ND4,ND4L,ND5,ND6,SDHC,TPST2,AK3	12/379
	GO Biological Processes	GO:0009259	ribonucleotide metabolic process	-7.7	-5.1	ATP6,ATP8,ND1,ND2,ND3,ND4,ND4L,ND5,ND6,SDHC,TPST2,AK3	12/398
	GO Biological Processes	GO:0055086	nucleobase-containing small molecule metabolic process	-7.6	-5.0	IDH1,ATP6,ATP8,ND1,ND2,ND3,ND4,ND4L,ND5,ND6,SDHC,TPST2,NNT,AK3	14/590
	GO Biological Processes	GO:0019693	ribose phosphate metabolic process	-7.6	-5.0	ATP6,ATP8,ND1,ND2,ND3,ND4,ND4L,ND5,ND6,SDHC,TPST2,AK3	12/407
	GO Biological Processes	GO:0090407	organophosphate biosynthetic process	-7.2	-4.7	ATP6,ATP8,ND1,ND2,ND3,ND4,ND4L,ND5,ND6,SDHC,AK3,DOLPP1,SERINC1	13/535
	KEGG Pathway	hsa04723	Retrograde endocannabinoid signaling	-7.2	-4.7	ND1,ND2,ND3,ND4,ND4L,ND5,ND6,GNG12	8/148
	GO Biological Processes	GO:0010257	NADH dehydrogenase complex assembly	-7.2	-4.6	ND1,ND2,ND4,ND5,ND6,DMAC1	6/59
	GO Biological Processes	GO:0032981	mitochondrial respiratory chain complex I assembly	-7.2	-4.6	ND1,ND2,ND4,ND5,ND6,DMAC1	6/59
	GO Biological Processes	GO:0015988	energy coupled proton transmembrane transport, against electrochemical gradient	-6.8	-4.2	COX1,ND4,ND5	3/4
	GO Biological Processes	GO:0015990	electron transport coupled proton transport	-6.8	-4.2	COX1,ND4,ND5	3/4
	GO Biological Processes	GO:1901137	carbohydrate derivative biosynthetic process	-5.9	-3.4	ATP6,ATP8,ND1,ND2,ND3,ND4,ND4L,ND5,ND6,SDHC,AK3,DOLPP1	12/590
	GO Biological Processes	GO:0006099	tricarboxylic acid cycle	-5.3	-2.8	ACO1,IDH1,SDHC,NNT	4/32
	GO Biological Processes	GO:0002399	MHC class II protein complex assembly	-4.6	-2.2	HLA-DMA,HLA-DMB,HLA-DOA	3/16
	GO Biological Processes	GO:0002503	peptide antigen assembly with MHC class II protein complex	-4.6	-2.2	HLA-DMA,HLA-DMB,HLA-DOA	3/16
	GO Biological Processes	GO:0002396	MHC protein complex assembly	-4.3	-1.9	HLA-DMA,HLA-DMB,HLA-DOA	3/20
	GO Biological Processes	GO:0002501	peptide antigen assembly with MHC protein complex	-4.3	-1.9	HLA-DMA,HLA-DMB,HLA-DOA	3/20
	GO Biological Processes	GO:0046794	transport of virus	-4.3	-1.9	CAV2,KPNA3,CD209	3/20
	GO Biological Processes	GO:0006979	response to oxidative stress	-4.3	-1.9	CHUK,HMOX1,IDH1,COX1,ND3,ND5,ND6,PPIF	8/366
	KEGG Pathway	hsa05145	Toxoplasmosis	-4.3	-1.9	CHUK,HLA-DMA,HLA-DMB,HLA-DOA,PPIF	5/112
	GO Biological Processes	GO:0098662	inorganic cation transmembrane transport	-4.2	-1.8	ATP6,ATP8,COX1,COX2,COX3,CYTB,ND4,ND5,NNT,NIPAL2	10/603
	GO Biological Processes	GO:0098655	monoatomic cation transmembrane transport	-4.1	-1.7	ATP6,ATP8,COX1,COX2,COX3,CYTB,ND4,ND5,NNT,NIPAL2	10/623
	GO Biological Processes	GO:0030163	protein catabolic process	-4.1	-1.7	TPP1,RNF103,RNF14,USP15,FAM8A1,JKAMP,TMEM106B,YOD1,RNF128,KLHL15,RNF187	11/753
	GO Biological Processes	GO:0006123	mitochondrial electron transport, cytochrome c to oxygen	-4.0	-1.6	COX1,COX2,COX3	3/25
	GO Biological Processes	GO:0048002	antigen processing and presentation of peptide antigen	-4.0	-1.6	HLA-DMA,HLA-DMB,HLA-DOA,CD209	4/69
	KEGG Pathway	hsa00020	Citrate cycle (TCA cycle)	-3.8	-1.4	ACO1,IDH1,SDHC	3/30
	GO Biological Processes	GO:0008535	respiratory chain complex IV assembly	-3.8	-1.4	COX3,COA3,COA4	3/30
	GO Biological Processes	GO:0030433	ubiquitin-dependent ERAD pathway	-3.8	-1.4	RNF103,FAM8A1,JKAMP,YOD1	4/78
	GO Biological Processes	GO:0019886	antigen processing and presentation of exogenous peptide antigen via MHC class II	-3.7	-1.4	HLA-DMA,HLA-DMB,HLA-DOA	3/31
	KEGG Pathway	hsa05310	Asthma	-3.7	-1.4	HLA-DMA,HLA-DMB,HLA-DOA	3/31
	GO Biological Processes	GO:0098660	inorganic ion transmembrane transport	-3.7	-1.4	ATP6,ATP8,COX1,COX2,COX3,CYTB,ND4,ND5,NNT,NIPAL2	10/695
	GO Biological Processes	GO:0006511	ubiquitin-dependent protein catabolic process	-3.7	-1.3	RNF103,RNF14,USP15,FAM8A1,JKAMP,YOD1,RNF128,KLHL15,RNF187	9/569
	GO Biological Processes	GO:0002495	antigen processing and presentation of peptide antigen via MHC class II	-3.7	-1.3	HLA-DMA,HLA-DMB,HLA-DOA	3/33
	GO Biological Processes	GO:0019941	modification-dependent protein catabolic process	-3.6	-1.3	RNF103,RNF14,USP15,FAM8A1,JKAMP,YOD1,RNF128,KLHL15,RNF187	9/579
	KEGG Pathway	hsa04932	Non-alcoholic fatty liver disease	-3.6	-1.3	COX1,COX2,COX3,CYTB,SDHC	5/155
	GO Biological Processes	GO:0002504	antigen processing and presentation of peptide or polysaccharide antigen via MHC class II	-3.6	-1.3	HLA-DMA,HLA-DMB,HLA-DOA	3/34
	KEGG Pathway	hsa04514	Cell adhesion molecules	-3.6	-1.3	HLA-DMA,HLA-DMB,HLA-DOA,SLITRK4,IGSF11	5/157
	GO Biological Processes	GO:0043632	modification-dependent macromolecule catabolic process	-3.6	-1.2	RNF103,RNF14,USP15,FAM8A1,JKAMP,YOD1,RNF128,KLHL15,RNF187	9/591
	GO Biological Processes	GO:0033365	protein localization to organelle	-3.6	-1.2	BBS4,TPP1,KPNA3,SRP9,ARL2BP,DNAJC15,RTN4,RNF128,DNAJC19,PAQR3	10/726
	KEGG Pathway	hsa04260	Cardiac muscle contraction	-3.6	-1.2	COX1,COX2,COX3,CYTB	4/87
	GO Biological Processes	GO:1903725	regulation of phospholipid metabolic process	-3.5	-1.2	IDH1,NR1H4,DNAJC19	3/36
	KEGG Pathway	hsa04658	Th1 and Th2 cell differentiation	-3.5	-1.2	CHUK,HLA-DMA,HLA-DMB,HLA-DOA	4/92
	KEGG Pathway	hsa05330	Allograft rejection	-3.5	-1.2	HLA-DMA,HLA-DMB,HLA-DOA	3/38
	GO Biological Processes	GO:0017004	cytochrome complex assembly	-3.4	-1.1	COX3,COA3,COA4	3/39
	GO Biological Processes	GO:0000302	response to reactive oxygen species	-3.4	-1.1	CHUK,HMOX1,ND5,ND6,PPIF	5/172
	GO Biological Processes	GO:0002478	antigen processing and presentation of exogenous peptide antigen	-3.4	-1.1	HLA-DMA,HLA-DMB,HLA-DOA	3/40
	GO Biological Processes	GO:0036503	ERAD pathway	-3.4	-1.1	RNF103,FAM8A1,JKAMP,YOD1	4/97
	GO Biological Processes	GO:0006812	monoatomic cation transport	-3.4	-1.1	ATP6,ATP8,COX1,COX2,COX3,CYTB,ND4,ND5,NNT,NIPAL2	10/769
	GO Biological Processes	GO:0051603	proteolysis involved in protein catabolic process	-3.3	-1.1	RNF103,RNF14,USP15,FAM8A1,JKAMP,YOD1,RNF128,KLHL15,RNF187	9/637
	KEGG Pathway	hsa05332	Graft-versus-host disease	-3.3	-1.1	HLA-DMA,HLA-DMB,HLA-DOA	3/42
	GO Biological Processes	GO:0034220	monoatomic ion transmembrane transport	-3.3	-1.1	ATP6,ATP8,COX1,COX2,COX3,CYTB,ND4,ND5,NNT,NIPAL2	10/778
	GO Biological Processes	GO:0019882	antigen processing and presentation	-3.3	-1.0	HLA-DMA,HLA-DMB,HLA-DOA,CD209	4/101
	KEGG Pathway	hsa04940	Type I diabetes mellitus	-3.3	-1.0	HLA-DMA,HLA-DMB,HLA-DOA	3/43
	GO Biological Processes	GO:0042542	response to hydrogen peroxide	-3.3	-0.98	HMOX1,ND5,ND6,PPIF	4/106
	KEGG Pathway	hsa04659	Th17 cell differentiation	-3.2	-0.95	CHUK,HLA-DMA,HLA-DMB,HLA-DOA	4/108
	GO Biological Processes	GO:0002381	immunoglobulin production involved in immunoglobulin-mediated immune response	-3.2	-0.94	HLA-DMA,HLA-DMB,HLA-DOA	3/47
	GO Biological Processes	GO:0035094	response to nicotine	-3.2	-0.91	HMOX1,ND4,ND6	3/48
	GO Biological Processes	GO:0010035	response to inorganic substance	-3.2	-0.90	ACO1,CHUK,HMOX1,COX1,ND5,ND6,QDPR,PPIF	8/540
	GO Biological Processes	GO:0019884	antigen processing and presentation of exogenous antigen	-3.1	-0.90	HLA-DMA,HLA-DMB,HLA-DOA	3/49
	KEGG Pathway	hsa04672	Intestinal immune network for IgA production	-3.1	-0.90	HLA-DMA,HLA-DMB,HLA-DOA	3/49
	KEGG Pathway	hsa05169	Epstein-Barr virus infection	-3.1	-0.86	CHUK,HLA-DMA,HLA-DMB,HLA-DOA,MAP2K4	5/202
	GO Biological Processes	GO:0010939	regulation of necrotic cell death	-3.1	-0.86	COX2,DDR2,PPIF	3/51
	KEGG Pathway	hsa05320	Autoimmune thyroid disease	-3.0	-0.81	HLA-DMA,HLA-DMB,HLA-DOA	3/53
	GO Biological Processes	GO:0070482	response to oxygen levels	-3.0	-0.76	HMOX1,ATP6,ND4,ND5,DDR2,CPEB1	6/320
	GO Biological Processes	GO:0034976	response to endoplasmic reticulum stress	-2.9	-0.70	RNF103,FAM8A1,JKAMP,TMEM33,YOD1	5/221
	KEGG Pathway	hsa05166	Human T-cell leukemia virus 1 infection	-2.9	-0.70	CHUK,HLA-DMA,HLA-DMB,HLA-DOA,MAP2K4	5/222
	GO Biological Processes	GO:0043161	proteasome-mediated ubiquitin-dependent protein catabolic process	-2.9	-0.67	RNF103,FAM8A1,JKAMP,YOD1,KLHL15,RNF187	6/335
	KEGG Pathway	hsa05416	Viral myocarditis	-2.9	-0.67	HLA-DMA,HLA-DMB,HLA-DOA	3/60
	KEGG Pathway	hsa05418	Fluid shear stress and atherosclerosis	-2.8	-0.59	CAV2,CHUK,HMOX1,MAP2K4	4/139
	KEGG Pathway	hsa05321	Inflammatory bowel disease	-2.8	-0.58	HLA-DMA,HLA-DMB,HLA-DOA	3/65
	GO Biological Processes	GO:0044265	cellular macromolecule catabolic process	-2.7	-0.52	RNF103,RNF14,USP15,FAM8A1,JKAMP,YOD1,RNF128,KLHL15,RNF187	9/779
	GO Biological Processes	GO:0009725	response to hormone	-2.7	-0.51	BBS4,CAV2,HMOX1,IDH1,ND3,DDR2,QDPR,RNF14,CPEB1	9/784
	GO Biological Processes	GO:0010498	proteasomal protein catabolic process	-2.7	-0.51	RNF103,FAM8A1,JKAMP,YOD1,KLHL15,RNF187	6/364
	GO Biological Processes	GO:0050870	positive regulation of T cell activation	-2.7	-0.50	HLA-DMA,HLA-DMB,HLA-DOA,DUSP10,CD209	5/249
	GO Biological Processes	GO:0010038	response to metal ion	-2.7	-0.50	ACO1,CHUK,HMOX1,COX1,QDPR,PPIF	6/367
	KEGG Pathway	hsa04145	Phagosome	-2.7	-0.47	HLA-DMA,HLA-DMB,HLA-DOA,CD209	4/152
	GO Biological Processes	GO:0019725	cellular homeostasis	-2.6	-0.45	ACO1,CALB1,CAV2,CFL2,HMOX1,NR1H4,TMEM106B,RTN4	8/652
	KEGG Pathway	hsa05140	Leishmaniasis	-2.6	-0.39	HLA-DMA,HLA-DMB,HLA-DOA	3/77
	KEGG Pathway	hsa04612	Antigen processing and presentation	-2.6	-0.38	HLA-DMA,HLA-DMB,HLA-DOA	3/78
	GO Biological Processes	GO:0050867	positive regulation of cell activation	-2.5	-0.37	HLA-DMA,HLA-DMB,HLA-DOA,DDR2,DUSP10,CD209	6/394
	GO Biological Processes	GO:1903039	positive regulation of leukocyte cell-cell adhesion	-2.5	-0.36	HLA-DMA,HLA-DMB,HLA-DOA,DUSP10,CD209	5/273
	KEGG Pathway	hsa05164	Influenza A	-2.5	-0.32	CHUK,HLA-DMA,HLA-DMB,HLA-DOA	4/171
	GO Biological Processes	GO:0001666	response to hypoxia	-2.5	-0.32	HMOX1,ND4,ND5,DDR2,CPEB1	5/280
	GO Biological Processes	GO:0055082	cellular chemical homeostasis	-2.5	-0.31	ACO1,CALB1,CAV2,HMOX1,NR1H4,TMEM106B,RTN4	7/546
	KEGG Pathway	hsa05152	Tuberculosis	-2.4	-0.25	HLA-DMA,HLA-DMB,HLA-DOA,CD209	4/180
	GO Biological Processes	GO:0007029	endoplasmic reticulum organization	-2.4	-0.25	CAV2,TMEM33,RTN4	3/89
	GO Biological Processes	GO:0036293	response to decreased oxygen levels	-2.4	-0.25	HMOX1,ND4,ND5,DDR2,CPEB1	5/293
	GO Biological Processes	GO:1990542	mitochondrial transmembrane transport	-2.4	-0.24	MPC2,DNAJC15,DNAJC19	3/90
	GO Biological Processes	GO:0034248	regulation of amide metabolic process	-2.4	-0.22	ACO1,SRP9,NR1H4,COA3,RTN4,CPEB1,UHMK1	7/571
	GO Biological Processes	GO:0045185	maintenance of protein location	-2.4	-0.22	BBS4,ARL2BP,IGSF11	3/92
	KEGG Pathway	hsa05323	Rheumatoid arthritis	-2.4	-0.21	HLA-DMA,HLA-DMB,HLA-DOA	3/93
	GO Biological Processes	GO:0008217	regulation of blood pressure	-2.3	-0.21	BBS4,HMOX1,TBXA2R,DDAH1	4/187
	KEGG Pathway	hsa05150	Staphylococcus aureus infection	-2.3	-0.18	HLA-DMA,HLA-DMB,HLA-DOA	3/96
	KEGG Pathway	hsa04640	Hematopoietic cell lineage	-2.3	-0.14	HLA-DMA,HLA-DMB,HLA-DOA	3/99
	GO Biological Processes	GO:0022409	positive regulation of cell-cell adhesion	-2.2	-0.11	HLA-DMA,HLA-DMB,HLA-DOA,DUSP10,CD209	5/321
	GO Biological Processes	GO:0016064	immunoglobulin mediated immune response	-2.2	-0.089	HLA-DMA,HLA-DMB,HLA-DOA	3/104
	GO Biological Processes	GO:0051251	positive regulation of lymphocyte activation	-2.2	-0.079	HLA-DMA,HLA-DMB,HLA-DOA,DUSP10,CD209	5/327
	GO Biological Processes	GO:0015718	monocarboxylic acid transport	-2.2	-0.071	SLC16A2,SLC16A7,MPC2	3/106
	GO Biological Processes	GO:0019724	B cell mediated immunity	-2.2	-0.054	HLA-DMA,HLA-DMB,HLA-DOA	3/108
	GO Biological Processes	GO:0046718	viral entry into host cell	-2.2	-0.054	CAV2,KPNA3,CD209	3/108
	GO Biological Processes	GO:0044409	entry into host	-2.1	-0.037	CAV2,KPNA3,CD209	3/110
	GO Biological Processes	GO:0019216	regulation of lipid metabolic process	-2.1	-0.0041	BBS4,IDH1,NR1H4,DNAJC15,DNAJC19	5/344
	KEGG Pathway	hsa01200	Carbon metabolism	-2.1	0.00	ACO1,IDH1,SDHC	3/115
	GO Biological Processes	GO:0033157	regulation of intracellular protein transport	-2.1	0.00	TCAF1,YOD1,SAR1A,UHMK1	4/224
	GO Biological Processes	GO:0003013	circulatory system process	-2.1	0.00	BBS4,HMOX1,SLC16A2,TBXA2R,SLC16A7,DDAH1	6/495
	GO Biological Processes	GO:0050865	regulation of cell activation	-2.1	0.00	HLA-DMA,HLA-DMB,HLA-DOA,HMOX1,DDR2,DUSP10,CD209	7/655
	GO Biological Processes	GO:0032870	cellular response to hormone stimulus	-2.0	0.00	BBS4,CAV2,ND3,DDR2,RNF14,CPEB1	6/501

## Sheet: Tabel S7
Table S7
Enrichment analysis of genes that are not significantly expressed in SPN but only upregulated in CPA when compared to Adj.AC to CPA.
	Category	ID	Description	LogP	LogPadj	Genes	GeneRatio
	GO Biological Processes	GO:0044283	small molecule biosynthetic process	-19	-14	ADK,APRT,ASS1,DHCR7,FASN,FBP1,FDFT1,FDPS,FDXR,GOT2,GPX4,IDI1,INSIG1,FADS1,LSS,MDH2,MIF,MVD,MVK,NT5E,PLCG2,PSPH,SC5D,SLC25A11,CACNA1H,FADS2,BHMT2,MTHFD1L,MCAT,NSDHL,HSD17B7,HACD3,COQ9,ELOVL5,ELOVL1,AACS,SLC38A1,SDSL,SPTSSA,MTHFD2L	40/443
	GO Biological Processes	GO:0008610	lipid biosynthetic process	-15	-11	ALDH3B1,CYP21A2,DHCR7,FASN,FDFT1,FDPS,FDXR,GPX4,HSD3B2,IDI1,INSIG1,FADS1,LSS,MIF,MVD,MVK,PLCG2,PLD1,PCYT2,SC5D,ST3GAL4,STAR,CACNA1H,SOCS3,FADS2,PLAAT3,ERG28,LPIN1,MCAT,ST8SIA5,NSDHL,ABHD5,HSD17B7,HACD3,ACSS2,ELOVL5,ELOVL1,AACS,SERAC1,SELENOI,SPTSSA	41/591
	GO Biological Processes	GO:0016125	sterol metabolic process	-13	-9.3	APOE,CYP21A2,DHCR7,FDFT1,FDPS,FDXR,IDI1,INSIG1,LIPE,LSS,MVD,MVK,NPC1,SC5D,SREBF2,STAR,ERG28,NSDHL,HSD17B7	19/132
	GO Biological Processes	GO:0016126	sterol biosynthetic process	-12	-8.7	DHCR7,FDFT1,FDPS,IDI1,INSIG1,LSS,MVD,MVK,SC5D,ERG28,NSDHL,HSD17B7	12/42
	GO Biological Processes	GO:0006694	steroid biosynthetic process	-12	-8.6	CYP21A2,DHCR7,FDFT1,FDPS,FDXR,HSD3B2,IDI1,INSIG1,LSS,MVD,MVK,SC5D,STAR,CACNA1H,ERG28,NSDHL,HSD17B7	17/111
	GO Biological Processes	GO:0008203	cholesterol metabolic process	-12	-8.4	APOE,DHCR7,FDFT1,FDPS,FDXR,IDI1,INSIG1,LIPE,LSS,MVD,MVK,NPC1,SC5D,SREBF2,STAR,NSDHL,HSD17B7	17/117
	GO Biological Processes	GO:0006695	cholesterol biosynthetic process	-12	-8.4	DHCR7,FDFT1,FDPS,IDI1,INSIG1,LSS,MVD,MVK,SC5D,NSDHL,HSD17B7	11/35
	GO Biological Processes	GO:1902653	secondary alcohol biosynthetic process	-12	-8.4	DHCR7,FDFT1,FDPS,IDI1,INSIG1,LSS,MVD,MVK,SC5D,NSDHL,HSD17B7	11/35
	GO Biological Processes	GO:1902652	secondary alcohol metabolic process	-11	-7.8	APOE,DHCR7,FDFT1,FDPS,FDXR,IDI1,INSIG1,LIPE,LSS,MVD,MVK,NPC1,SC5D,SREBF2,STAR,NSDHL,HSD17B7	17/127
	GO Biological Processes	GO:0090407	organophosphate biosynthetic process	-10	-7.1	ADK,APRT,ATP6V0C,FDPS,IDI1,IMPDH1,FADS1,MOCS1,MVD,MVK,NDUFS6,NME1,PDHB,PLCG2,PLD1,PCYT2,PDHX,SOCS3,PLAAT3,LPIN1,ABHD5,PARP16,ACSS2,ELOVL5,ELOVL1,NADK,PPCS,NUDT12,SERAC1,SELENOI,NDUFA11,MTHFD2L	32/535
	GO Biological Processes	GO:0008202	steroid metabolic process	-10	-7.0	APOE,BDH1,CYP21A2,DHCR7,FDFT1,FDPS,FDXR,HSD3B2,IDI1,INSIG1,LIPE,LSS,MVD,MVK,NPC1,SC5D,SREBF2,STAR,CACNA1H,ERG28,NSDHL,HSD17B7	22/256
	GO Biological Processes	GO:0046165	alcohol biosynthetic process	-9.9	-6.8	DHCR7,FDFT1,FDPS,IDI1,INSIG1,LSS,MVD,MVK,PLCG2,SC5D,CACNA1H,NSDHL,HSD17B7,SPTSSA	14/92
	GO Biological Processes	GO:0006066	alcohol metabolic process	-9.8	-6.8	ALDH3B1,APOE,DHCR7,FDFT1,FDPS,FDXR,IDI1,INSIG1,ITPK1,LIPE,LSS,MVD,MVK,NPC1,PLCG2,SC5D,SREBF2,STAR,CACNA1H,NSDHL,RDH11,HSD17B7,ACSS2,SPTSSA	24/319
	GO Biological Processes	GO:1901615	organic hydroxy compound metabolic process	-9.1	-6.1	ALDH3B1,APOE,CYP21A2,DDT,DHCR7,FDFT1,FDPS,FDXR,IDI1,INSIG1,ITPK1,LIPE,LSS,MVD,MVK,NPC1,PLCG2,SC5D,SREBF2,STAR,CACNA1H,ERG28,NSDHL,RDH11,HSD17B7,ACSS2,TIGAR,SPTSSA	28/468
	GO Biological Processes	GO:1901617	organic hydroxy compound biosynthetic process	-8.2	-5.2	DDT,DHCR7,FDFT1,FDPS,IDI1,INSIG1,LSS,MVD,MVK,PLCG2,SC5D,CACNA1H,ERG28,NSDHL,HSD17B7,SPTSSA	16/169
	GO Biological Processes	GO:0006163	purine nucleotide metabolic process	-8.0	-5.0	ADK,APRT,ATP6V0C,IMPDH1,MDH2,MVD,MVK,NDUFS6,NME1,NT5E,PDE8A,PDHB,PGAM1,PDHX,CASK,SARM1,PARP16,ACSS2,TIGAR,ELOVL5,ELOVL1,NADK,PPCS,NUDT12,NDUFA11,MTHFD2L	26/457
	GO Biological Processes	GO:0006790	sulfur compound metabolic process	-7.7	-4.8	GLO1,GPX4,HSPA9,HYAL1,IDUA,MVD,MVK,NAGLU,PDHB,ST3GAL4,SLC1A2,SOD1,PDHX,BHMT2,GLRX2,ACSS2,CIAPIN1,ELOVL5,ELOVL1,PPCS,SLC10A7,MTHFD2L	22/347
	GO Biological Processes	GO:0007005	mitochondrion organization	-7.6	-4.7	IFI6,HSPA9,MAN2A1,NPTX1,UQCRFS1,SQSTM1,RAB29,WASF1,DNAJA3,LONP1,PITRM1,AFG3L2,RAB32,RAB38,GABARAPL1,NDUFAF1,CHCHD2,ATAD3A,TIGAR,MOAP1,ATG9A,APOO,ATG4D,NDUFA11,NDUFAF8	25/445
	GO Biological Processes	GO:0072522	purine-containing compound biosynthetic process	-7.6	-4.7	ADK,APRT,ATP6V0C,IMPDH1,NDUFS6,NME1,NT5E,PDHB,PDHX,PARP16,ACSS2,ELOVL5,ELOVL1,NADK,PPCS,NUDT12,NDUFA11,MTHFD2L	18/236
	GO Biological Processes	GO:0009117	nucleotide metabolic process	-7.6	-4.7	ADK,APRT,ATP6V0C,IMPDH1,MDH2,MVD,MVK,NDUFS6,NME1,NT5E,PDE8A,PDHB,PGAM1,PDHX,CASK,SARM1,REXO2,PARP16,ACSS2,TIGAR,ELOVL5,ELOVL1,NADK,PPCS,NUDT12,NDUFA11,MTHFD2L	27/515
	GO Biological Processes	GO:0048388	endosomal lumen acidification	-7.5	-4.6	ATP6V0C,ATP6V0B,CLCN3,ATP6V1D,ATP6V1H,RNASEK	6/14
	GO Biological Processes	GO:0055086	nucleobase-containing small molecule metabolic process	-7.5	-4.6	ADK,APRT,ATP6V0C,GMDS,IMPDH1,MDH2,MVD,MVK,NDUFS6,NME1,NT5E,PDE8A,PDHB,PGAM1,PDHX,CASK,GFPT2,SARM1,REXO2,PARP16,ACSS2,TIGAR,ELOVL5,ELOVL1,NADK,PPCS,NUDT12,NDUFA11,MTHFD2L	29/590
	GO Biological Processes	GO:0072521	purine-containing compound metabolic process	-7.5	-4.6	ADK,APRT,ATP6V0C,IMPDH1,MDH2,MVD,MVK,NDUFS6,NME1,NT5E,PDE8A,PDHB,PGAM1,PDHX,CASK,SARM1,PARP16,ACSS2,TIGAR,ELOVL5,ELOVL1,NADK,PPCS,NUDT12,NDUFA11,MTHFD2L	26/487
	GO Biological Processes	GO:0006753	nucleoside phosphate metabolic process	-7.4	-4.6	ADK,APRT,ATP6V0C,IMPDH1,MDH2,MVD,MVK,NDUFS6,NME1,NT5E,PDE8A,PDHB,PGAM1,PDHX,CASK,SARM1,REXO2,PARP16,ACSS2,TIGAR,ELOVL5,ELOVL1,NADK,PPCS,NUDT12,NDUFA11,MTHFD2L	27/523
	GO Biological Processes	GO:0032787	monocarboxylic acid metabolic process	-7.3	-4.4	ACAT2,CD36,FASN,GPX4,FADS1,MIF,NPC1,PCCB,PDHB,PGAM1,POR,PDHX,CES2,FADS2,SLC27A4,LPIN1,MTHFD1L,MCAT,ABHD5,HACD3,ACSS2,TIGAR,ELOVL5,ELOVL1,AACS,SLC38A1	26/498
	GO Biological Processes	GO:0006164	purine nucleotide biosynthetic process	-7.1	-4.3	ADK,APRT,ATP6V0C,IMPDH1,NDUFS6,NME1,PDHB,PDHX,PARP16,ACSS2,ELOVL5,ELOVL1,NADK,PPCS,NUDT12,NDUFA11,MTHFD2L	17/227
	GO Biological Processes	GO:0061795	Golgi lumen acidification	-6.7	-4.0	ATP6V0C,ATP6V0B,ATP6V1D,ATP6V1H,RNASEK	5/10
	GO Biological Processes	GO:0001568	blood vessel development	-6.6	-3.8	APLNR,APOE,COL4A1,COL4A2,COL8A1,EPHB4,FLT1,FLT4,ITGA5,MYO1E,NOTCH3,NOTCH4,PROX1,TIE1,SOCS3,CALCRL,VASH1,FLVCR1,NSDHL,TNFRSF12A,HEG1,APOLD1,CCBE1,CLEC14A,THSD7A	25/506
	KEGG Pathway	hsa00100	Steroid biosynthesis	-6.4	-3.7	DHCR7,FDFT1,LSS,SC5D,NSDHL,HSD17B7	6/20
	GO Biological Processes	GO:0009150	purine ribonucleotide metabolic process	-6.4	-3.7	ADK,APRT,ATP6V0C,IMPDH1,MVD,MVK,NDUFS6,NME1,NT5E,PDE8A,PDHB,PGAM1,PDHX,CASK,ACSS2,TIGAR,ELOVL5,ELOVL1,NADK,PPCS,NDUFA11	21/379
	KEGG Pathway	hsa04510	Focal adhesion	-6.3	-3.6	ACTN4,CCND3,COL4A1,COL4A2,FLNB,FLT1,FLT4,RAPGEF1,ITGA5,ITGA7,PPP1CA,THBS2,VTN,VWF,PAK5	15/201
	GO Biological Processes	GO:0043604	amide biosynthetic process	-6.3	-3.6	ASS1,MRPL49,PDHB,SLC1A2,SLBP,AIMP2,PDHX,YARS1,EIF2S2,EEF1E1,TSFM,MRPS28,MRPL18,MRPL48,DARS2,ACSS2,ELOVL5,MRPS25,ELOVL1,MRPS11,PPCS,CPEB4,GFM1,EARS2,SPTSSA	25/521
	GO Biological Processes	GO:0009165	nucleotide biosynthetic process	-6.3	-3.6	ADK,APRT,ATP6V0C,IMPDH1,NDUFS6,NME1,PDHB,PDHX,PARP16,ACSS2,ELOVL5,ELOVL1,NADK,PPCS,NUDT12,NDUFA11,MTHFD2L	17/260
	GO Biological Processes	GO:0001944	vasculature development	-6.2	-3.5	APLNR,APOE,COL4A1,COL4A2,COL8A1,EPHB4,FLT1,FLT4,ITGA5,MYO1E,NOTCH3,NOTCH4,PROX1,TIE1,SOCS3,CALCRL,VASH1,FLVCR1,NSDHL,TNFRSF12A,HEG1,APOLD1,CCBE1,CLEC14A,THSD7A	25/526
	GO Biological Processes	GO:1901293	nucleoside phosphate biosynthetic process	-6.2	-3.5	ADK,APRT,ATP6V0C,IMPDH1,NDUFS6,NME1,PDHB,PDHX,PARP16,ACSS2,ELOVL5,ELOVL1,NADK,PPCS,NUDT12,NDUFA11,MTHFD2L	17/262
	GO Biological Processes	GO:0048514	blood vessel morphogenesis	-6.2	-3.5	APLNR,APOE,COL4A1,COL4A2,COL8A1,EPHB4,FLT1,FLT4,ITGA5,MYO1E,NOTCH3,NOTCH4,PROX1,TIE1,CALCRL,VASH1,TNFRSF12A,HEG1,APOLD1,CCBE1,CLEC14A,THSD7A	22/422
	GO Biological Processes	GO:0046394	carboxylic acid biosynthetic process	-6.1	-3.5	ASS1,FASN,GOT2,GPX4,FADS1,MIF,PSPH,FADS2,BHMT2,MTHFD1L,MCAT,HACD3,ELOVL5,ELOVL1,SLC38A1,SDSL,MTHFD2L	17/266
	GO Biological Processes	GO:0006518	peptide metabolic process	-6.1	-3.4	MRPL49,ECE1,GLO1,GPX4,P4HB,SLC1A2,SOD1,SLBP,AIMP2,YARS1,EIF2S2,EEF1E1,TSFM,MRPS28,MRPL18,GLRX2,MRPL48,DARS2,NLN,MRPS25,MRPS11,CPEB4,GFM1,EARS2,CARNMT1	25/536
	KEGG Pathway	hsa04142	Lysosome	-6.1	-3.4	ATP6V0C,ATP6V0B,CLTB,HYAL1,IDUA,IGF2R,NAGLU,NEU1,NPC1,CTSA,ATP6V1H,GNPTG	12/132
	GO Biological Processes	GO:0007033	vacuole organization	-6.1	-3.4	ATP6V0C,ATP6V0B,MAN2A1,NAGLU,SRPX,GABARAPL1,ATP6V1D,ATP6V1H,RAB20,NSFL1C,SMURF1,ATG9A,ATG4D,RNASEK	14/183
	GO Biological Processes	GO:0062012	regulation of small molecule metabolic process	-6.1	-3.4	APOE,DHCR7,EPHX2,FBP1,FGFR4,INSIG1,PGAM1,POR,PROX1,SOD1,STAR,ZMPSTE24,SLC27A4,CD320,SELENOS,TIGAR,NLN,ELOVL5,STARD4	19/331
	GO Biological Processes	GO:0009259	ribonucleotide metabolic process	-6.0	-3.4	ADK,APRT,ATP6V0C,IMPDH1,MVD,MVK,NDUFS6,NME1,NT5E,PDE8A,PDHB,PGAM1,PDHX,CASK,ACSS2,TIGAR,ELOVL5,ELOVL1,NADK,PPCS,NDUFA11	21/398
	GO Biological Processes	GO:0001946	lymphangiogenesis	-6.0	-3.4	FLT4,PROX1,TIE1,CCBE1,CLEC14A	5/13
	GO Biological Processes	GO:0016053	organic acid biosynthetic process	-6.0	-3.4	ASS1,FASN,GOT2,GPX4,FADS1,MIF,PSPH,FADS2,BHMT2,MTHFD1L,MCAT,HACD3,ELOVL5,ELOVL1,SLC38A1,SDSL,MTHFD2L	17/270
	GO Biological Processes	GO:0051452	intracellular pH reduction	-6.0	-3.4	ATP6V0C,ATP6V0B,CLCN3,RAB38,ATP6V1D,ATP6V1H,RAB20,RNASEK	8/51
	KEGG Pathway	hsa00900	Terpenoid backbone biosynthesis	-6.0	-3.4	ACAT2,FDPS,IDI1,MVD,MVK,ZMPSTE24	6/23
	GO Biological Processes	GO:0019693	ribose phosphate metabolic process	-5.9	-3.3	ADK,APRT,ATP6V0C,IMPDH1,MVD,MVK,NDUFS6,NME1,NT5E,PDE8A,PDHB,PGAM1,PDHX,CASK,ACSS2,TIGAR,ELOVL5,ELOVL1,NADK,PPCS,NDUFA11	21/407
	GO Biological Processes	GO:0019216	regulation of lipid metabolic process	-5.8	-3.3	ABCA3,APOE,DHCR7,EPHX2,FGFR4,FLT1,INSIG1,PLCG2,POR,PROX1,SOD1,STAR,ZMPSTE24,LPIN1,RAB38,ABHD5,ELOVL5,BCL11B,STARD4	19/344
	GO Biological Processes	GO:0006575	cellular modified amino acid metabolic process	-5.7	-3.2	ASS1,GLO1,GOT2,GPX4,POR,SLC1A2,SOD1,BHMT2,MTHFD1L,DMGDH,GLRX2,PCYOX1L,MTHFD2L	13/168
	GO Biological Processes	GO:0006631	fatty acid metabolic process	-5.7	-3.1	ACAT2,CD36,FASN,GPX4,FADS1,MIF,PCCB,POR,CES2,FADS2,SLC27A4,LPIN1,MCAT,ABHD5,HACD3,ELOVL5,ELOVL1,AACS	18/319
	GO Biological Processes	GO:0050810	regulation of steroid biosynthetic process	-5.7	-3.1	APOE,DHCR7,FGFR4,INSIG1,POR,PROX1,SOD1,STAR,STARD4	9/76
	KEGG Pathway	hsa01212	Fatty acid metabolism	-5.7	-3.1	ACAT2,FASN,FADS1,FADS2,MCAT,HACD3,ELOVL5,ELOVL1	8/57
	GO Biological Processes	GO:0001945	lymph vessel development	-5.6	-3.1	FLT4,PROX1,TIE1,HEG1,CCBE1,CLEC14A	6/27
	GO Biological Processes	GO:0019218	regulation of steroid metabolic process	-5.6	-3.1	APOE,DHCR7,EPHX2,FGFR4,INSIG1,POR,PROX1,SOD1,STAR,STARD4	10/99
	GO Biological Processes	GO:0006812	monoatomic cation transport	-5.6	-3.1	ATP6V0C,ATP6V0B,CLCN3,SLC31A1,CYC1,FKBP1A,PLCG2,SLC3A2,UQCRFS1,VDR,CASK,CACNA1H,ATP6V1G1,CALCRL,ZMPSTE24,AFG3L2,PANX1,SLC39A6,FLVCR1,ATP6V1D,ATP6V1H,SARAF,SLC38A7,TMEM63B,CCDC51,SLC38A1,SLC10A7,SLC9B2,SLC39A11,RNASEK	30/769
	GO Biological Processes	GO:0006084	acetyl-CoA metabolic process	-5.5	-3.0	MVD,MVK,PDHB,PDHX,ACSS2,PPCS	6/28
	GO Biological Processes	GO:0046890	regulation of lipid biosynthetic process	-5.4	-2.9	ABCA3,APOE,DHCR7,FGFR4,INSIG1,POR,PROX1,SOD1,STAR,LPIN1,RAB38,ELOVL5,STARD4	13/182
	GO Biological Processes	GO:1901137	carbohydrate derivative biosynthetic process	-5.4	-2.9	ADK,APRT,ATP6V0C,GALNT1,GALNT2,GMDS,HYAL1,IMPDH1,MAN2A1,NDUFS6,NME1,NPC1,NT5E,PDHB,ST3GAL4,PDHX,GFPT2,ST8SIA5,ACSS2,ELOVL5,ELOVL1,PPCS,SLC10A7,GALNT15,NDUFA11	25/590
	GO Biological Processes	GO:1990748	cellular detoxification	-5.3	-2.9	APOE,GPX3,GPX4,SOD1,PRDX2,PRDX5,RDH11,SELENOS,PRXL2A,TXNDC17	10/105
	GO Biological Processes	GO:0035239	tube morphogenesis	-5.3	-2.9	APLNR,APOE,COL4A1,COL4A2,COL8A1,EPHB4,FLT1,FLT4,ITGA5,MYO1E,NOTCH3,NOTCH4,PGR,PPP1CA,PROX1,TIE1,VDR,CXCR4,CALCRL,VASH1,MTHFD1L,TNFRSF12A,HEG1,APOLD1,CCBE1,CLEC14A,THSD7A	27/670
	GO Biological Processes	GO:0006091	generation of precursor metabolites and energy	-5.3	-2.8	CYC1,FDXR,MDH2,NDUFS6,PDHB,PGAM1,POR,PPP1CA,UQCRFS1,GFPT2,GABARAPL1,DMGDH,GLRX2,NDUFAF1,ACSS2,COQ9,CIAPIN1,TIGAR,AACS,NDUFA11	20/410
	GO Biological Processes	GO:0036303	lymph vessel morphogenesis	-5.3	-2.8	FLT4,PROX1,TIE1,CCBE1,CLEC14A	5/18
	GO Biological Processes	GO:0009636	response to toxic substance	-5.1	-2.7	APOE,ASS1,EPHX2,GPX3,GPX4,PON2,SLC18A2,SOD1,PRDX2,PRDX5,RDH11,SELENOS,PRXL2A,TXNDC17	14/220
	GO Biological Processes	GO:0032543	mitochondrial translation	-5.1	-2.7	MRPL49,TSFM,MRPS28,MRPL18,MRPL48,DARS2,MRPS25,MRPS11,GFM1,EARS2	10/111
	GO Biological Processes	GO:0009152	purine ribonucleotide biosynthetic process	-5.1	-2.7	ADK,APRT,ATP6V0C,IMPDH1,NDUFS6,NME1,PDHB,PDHX,ACSS2,ELOVL5,ELOVL1,PPCS,NDUFA11	13/192
	GO Biological Processes	GO:0098869	cellular oxidant detoxification	-5.1	-2.7	APOE,GPX3,GPX4,SOD1,PRDX2,PRDX5,SELENOS,PRXL2A,TXNDC17	9/89
	GO Biological Processes	GO:0097237	cellular response to toxic substance	-5.0	-2.6	APOE,GPX3,GPX4,SOD1,PRDX2,PRDX5,RDH11,SELENOS,PRXL2A,TXNDC17	10/114
	GO Biological Processes	GO:0036109	alpha-linolenic acid metabolic process	-5.0	-2.6	FADS1,FADS2,ELOVL5,ELOVL1	4/10
	KEGG Pathway	hsa01200	Carbon metabolism	-5.0	-2.6	ACAT2,FBP1,GOT2,MDH2,PCCB,PDHB,PGAM1,PSPH,ACSS2,SDSL	10/115
	GO Biological Processes	GO:0001525	angiogenesis	-4.9	-2.6	APLNR,COL4A1,COL4A2,COL8A1,EPHB4,FLT4,ITGA5,NOTCH3,NOTCH4,TIE1,CALCRL,VASH1,TNFRSF12A,APOLD1,CCBE1,CLEC14A,THSD7A	17/326
	GO Biological Processes	GO:0007042	lysosomal lumen acidification	-4.9	-2.5	ATP6V0C,ATP6V0B,ATP6V1D,ATP6V1H,RNASEK	5/21
	GO Biological Processes	GO:1902600	proton transmembrane transport	-4.8	-2.4	ATP6V0C,ATP6V0B,CLCN3,CYC1,UQCRFS1,ATP6V1G1,ATP6V1D,ATP6V1H,SLC9B2,RNASEK	10/121
	GO Biological Processes	GO:0009260	ribonucleotide biosynthetic process	-4.8	-2.4	ADK,APRT,ATP6V0C,IMPDH1,NDUFS6,NME1,PDHB,PDHX,ACSS2,ELOVL5,ELOVL1,PPCS,NDUFA11	13/206
	GO Biological Processes	GO:0098754	detoxification	-4.8	-2.4	APOE,GPX3,GPX4,SOD1,PRDX2,PRDX5,RDH11,SELENOS,PRXL2A,TXNDC17	10/122
	GO Biological Processes	GO:0016050	vesicle organization	-4.7	-2.4	APOE,ATP6V0C,ATP6V0B,CLCN3,VAMP1,SRPX,SQSTM1,RAB29,ATP6V1G1,RAB32,RAB38,ARFGAP3,ATP6V1D,ATP6V1H,TRAPPC2L,RAB20,RNASEK	17/339
	GO Biological Processes	GO:0044272	sulfur compound biosynthetic process	-4.6	-2.3	PDHB,ST3GAL4,SLC1A2,PDHX,BHMT2,ACSS2,ELOVL5,ELOVL1,PPCS,SLC10A7,MTHFD2L	11/153
	KEGG Pathway	hsa04721	Synaptic vesicle cycle	-4.6	-2.3	ATP6V0C,ATP6V0B,CLTB,SLC1A2,SLC18A2,ATP6V1G1,ATP6V1D,ATP6V1H	8/78
	GO Biological Processes	GO:0046390	ribose phosphate biosynthetic process	-4.6	-2.3	ADK,APRT,ATP6V0C,IMPDH1,NDUFS6,NME1,PDHB,PDHX,ACSS2,ELOVL5,ELOVL1,PPCS,NDUFA11	13/213
	GO Biological Processes	GO:0019725	cellular homeostasis	-4.6	-2.3	APOE,ATP6V0C,ATP6V0B,CLCN3,NPTX1,SOD1,PRDX2,VDR,ATP6V1G1,AFG3L2,RAB38,SLC39A6,PRDX5,TXN2,FLVCR1,GLRX2,ATP6V1D,ATP6V1H,RAB20,SELENOS,CCDC51,SLC10A7,SHANK3,PDZD8,RNASEK	25/652
	GO Biological Processes	GO:0090181	regulation of cholesterol metabolic process	-4.5	-2.2	APOE,DHCR7,EPHX2,POR,SOD1,STARD4	6/40
	GO Biological Processes	GO:0006085	acetyl-CoA biosynthetic process	-4.5	-2.2	PDHB,PDHX,ACSS2,PPCS	4/13
	GO Biological Processes	GO:0035384	thioester biosynthetic process	-4.5	-2.2	PDHB,PDHX,ACSS2,ELOVL5,ELOVL1,PPCS	6/41
	GO Biological Processes	GO:0071616	acyl-CoA biosynthetic process	-4.5	-2.2	PDHB,PDHX,ACSS2,ELOVL5,ELOVL1,PPCS	6/41
	GO Biological Processes	GO:0009240	isopentenyl diphosphate biosynthetic process	-4.5	-2.2	IDI1,MVD,MVK	3/5
	GO Biological Processes	GO:0046490	isopentenyl diphosphate metabolic process	-4.5	-2.2	IDI1,MVD,MVK	3/5
	KEGG Pathway	hsa01040	Biosynthesis of unsaturated fatty acids	-4.3	-2.1	FADS1,FADS2,HACD3,ELOVL5,ELOVL1	5/27
	KEGG Pathway	hsa05165	Human papillomavirus infection	-4.3	-2.0	ATP6V0C,ATP6V0B,CCND3,CDKN1A,COL4A1,COL4A2,ITGA5,ITGA7,NOTCH3,NOTCH4,THBS2,VTN,VWF,ATP6V1G1,ATP6V1D,ATP6V1H	16/331
	GO Biological Processes	GO:0008299	isoprenoid biosynthetic process	-4.2	-2.0	FDPS,IDI1,LSS,MVD,MVK	5/28
	GO Biological Processes	GO:0051453	regulation of intracellular pH	-4.2	-2.0	ATP6V0C,ATP6V0B,CLCN3,RAB38,ATP6V1D,ATP6V1H,RAB20,RNASEK	8/88
	KEGG Pathway	hsa04512	ECM-receptor interaction	-4.2	-2.0	CD36,COL4A1,COL4A2,ITGA5,ITGA7,THBS2,VTN,VWF	8/88
	GO Biological Processes	GO:0006637	acyl-CoA metabolic process	-4.2	-2.0	MVD,MVK,PDHB,PDHX,ACSS2,ELOVL5,ELOVL1,PPCS	8/89
	GO Biological Processes	GO:0035383	thioester metabolic process	-4.2	-2.0	MVD,MVK,PDHB,PDHX,ACSS2,ELOVL5,ELOVL1,PPCS	8/89
	GO Biological Processes	GO:0140053	mitochondrial gene expression	-4.2	-2.0	MRPL49,TSFM,MRPS28,MRPL18,MRPL48,DARS2,MRPS25,MRPS11,GFM1,EARS2	10/142
	GO Biological Processes	GO:0035751	regulation of lysosomal lumen pH	-4.2	-2.0	ATP6V0C,ATP6V0B,ATP6V1D,ATP6V1H,RNASEK	5/29
	GO Biological Processes	GO:0006633	fatty acid biosynthetic process	-4.2	-1.9	FASN,GPX4,FADS1,MIF,FADS2,MCAT,HACD3,ELOVL5,ELOVL1	9/116
	GO Biological Processes	GO:0060541	respiratory system development	-4.1	-1.9	ABCA3,ASS1,FLT4,MAN2A1,PGR,PPP1CA,PROX1,AIMP2,FGFRL1,HEG1,LOXL3,CCBE1	12/205
	GO Biological Processes	GO:0097401	synaptic vesicle lumen acidification	-4.1	-1.9	CLCN3,ATP6V1G1,ATP6V1D,ATP6V1H	4/16
	GO Biological Processes	GO:0060841	venous blood vessel development	-4.1	-1.9	APLNR,PROX1,HEG1,CCBE1	4/16
	GO Biological Processes	GO:0030641	regulation of cellular pH	-4.1	-1.9	ATP6V0C,ATP6V0B,CLCN3,RAB38,ATP6V1D,ATP6V1H,RAB20,RNASEK	8/93
	KEGG Pathway	hsa05110	Vibrio cholerae infection	-4.0	-1.8	ATP6V0C,ATP6V0B,PLCG2,ATP6V1G1,ATP6V1D,ATP6V1H	6/50
	GO Biological Processes	GO:0007035	vacuolar acidification	-3.9	-1.7	ATP6V0C,ATP6V0B,ATP6V1D,ATP6V1H,RNASEK	5/33
	GO Biological Processes	GO:0033866	nucleoside bisphosphate biosynthetic process	-3.9	-1.7	PDHB,PDHX,ACSS2,ELOVL5,ELOVL1,PPCS	6/52
	GO Biological Processes	GO:0034030	ribonucleoside bisphosphate biosynthetic process	-3.9	-1.7	PDHB,PDHX,ACSS2,ELOVL5,ELOVL1,PPCS	6/52
	GO Biological Processes	GO:0034033	purine nucleoside bisphosphate biosynthetic process	-3.9	-1.7	PDHB,PDHX,ACSS2,ELOVL5,ELOVL1,PPCS	6/52
	GO Biological Processes	GO:0007040	lysosome organization	-3.9	-1.7	ATP6V0C,ATP6V0B,NAGLU,SRPX,ATP6V1D,ATP6V1H,RAB20,RNASEK	8/99
	GO Biological Processes	GO:0080171	lytic vacuole organization	-3.9	-1.7	ATP6V0C,ATP6V0B,NAGLU,SRPX,ATP6V1D,ATP6V1H,RAB20,RNASEK	8/99
	GO Biological Processes	GO:0034645	cellular macromolecule biosynthetic process	-3.9	-1.7	APOE,MRPL49,GALNT1,GALNT2,MAN2A1,NPC1,ST3GAL4,SLBP,AIMP2,YARS1,EIF2S2,EEF1E1,GFPT2,TSFM,MRPS28,MRPL18,ST8SIA5,ZDHHC9,MRPL48,DARS2,MRPS25,MRPS11,CPEB4,GFM1,GALNT15,EARS2	26/770
	GO Biological Processes	GO:0001706	endoderm formation	-3.8	-1.7	COL4A2,COL8A1,DUSP5,ITGA5,ITGA7,VTN	6/53
	GO Biological Processes	GO:0030003	cellular monoatomic cation homeostasis	-3.8	-1.7	APOE,ATP6V0C,ATP6V0B,CLCN3,SOD1,VDR,ATP6V1G1,AFG3L2,RAB38,SLC39A6,FLVCR1,ATP6V1D,ATP6V1H,RAB20,SLC10A7,PDZD8,RNASEK	17/403
	GO Biological Processes	GO:0043043	peptide biosynthetic process	-3.8	-1.7	MRPL49,SLC1A2,SLBP,AIMP2,YARS1,EIF2S2,EEF1E1,TSFM,MRPS28,MRPL18,MRPL48,DARS2,MRPS25,MRPS11,CPEB4,GFM1,EARS2	17/403
	GO Biological Processes	GO:0006979	response to oxidative stress	-3.8	-1.7	ALDH3B1,APOE,CD36,ERCC2,GPX3,GPX4,HYAL1,PON2,SOD1,PRDX2,LONP1,PRDX5,TXN2,GLRX2,CHCHD2,SELENOS	16/366
	GO Biological Processes	GO:0006885	regulation of pH	-3.8	-1.6	ATP6V0C,ATP6V0B,CLCN3,RAB38,ATP6V1D,ATP6V1H,RAB20,RNASEK	8/103
	GO Biological Processes	GO:0006873	cellular monoatomic ion homeostasis	-3.7	-1.6	APOE,ATP6V0C,ATP6V0B,CLCN3,SOD1,VDR,ATP6V1G1,AFG3L2,RAB38,SLC39A6,FLVCR1,ATP6V1D,ATP6V1H,RAB20,SLC10A7,PDZD8,RNASEK	17/412
	KEGG Pathway	hsa00190	Oxidative phosphorylation	-3.7	-1.6	ATP6V0C,ATP6V0B,CYC1,NDUFS6,UQCRFS1,ATP6V1G1,ATP6V1D,ATP6V1H,NDUFA11	9/134
	GO Biological Processes	GO:0006412	translation	-3.7	-1.6	MRPL49,SLBP,AIMP2,YARS1,EIF2S2,EEF1E1,TSFM,MRPS28,MRPL18,MRPL48,DARS2,MRPS25,MRPS11,CPEB4,GFM1,EARS2	16/375
	GO Biological Processes	GO:0055080	monoatomic cation homeostasis	-3.7	-1.6	APOE,ATP6V0C,ATP6V0B,CLCN3,NT5E,SOD1,VDR,TRIM24,ATP6V1G1,AFG3L2,RAB38,SLC39A6,FLVCR1,ATP6V1D,ATP6V1H,RAB20,SLC10A7,PDZD8,RNASEK	19/495
	GO Biological Processes	GO:0043651	linoleic acid metabolic process	-3.6	-1.5	FADS1,FADS2,ELOVL5,ELOVL1	4/21
	GO Biological Processes	GO:0048845	venous blood vessel morphogenesis	-3.6	-1.5	PROX1,HEG1,CCBE1	3/9
	GO Biological Processes	GO:0006636	unsaturated fatty acid biosynthetic process	-3.5	-1.5	FADS1,MIF,FADS2,ELOVL5,ELOVL1	5/39
	GO Biological Processes	GO:0050801	monoatomic ion homeostasis	-3.5	-1.5	APOE,ATP6V0C,ATP6V0B,CLCN3,NT5E,SOD1,VDR,TRIM24,ATP6V1G1,AFG3L2,RAB38,SLC39A6,FLVCR1,ATP6V1D,ATP6V1H,RAB20,SLC10A7,PDZD8,RNASEK	19/507
	GO Biological Processes	GO:0045454	cell redox homeostasis	-3.5	-1.4	PRDX2,PRDX5,TXN2,GLRX2,SELENOS	5/40
	GO Biological Processes	GO:0120254	olefinic compound metabolic process	-3.4	-1.4	EPHX2,GPX4,LIPE,FADS1,CACNA1H,FADS2,RDH11,ELOVL5,ELOVL1	9/145
	GO Biological Processes	GO:0006720	isoprenoid metabolic process	-3.4	-1.4	FDFT1,FDPS,IDI1,LIPE,LSS,MVD,MVK,RDH11	8/117
	GO Biological Processes	GO:0033865	nucleoside bisphosphate metabolic process	-3.4	-1.4	MVD,MVK,PDHB,PDHX,ACSS2,ELOVL5,ELOVL1,PPCS	8/117
	GO Biological Processes	GO:0033875	ribonucleoside bisphosphate metabolic process	-3.4	-1.4	MVD,MVK,PDHB,PDHX,ACSS2,ELOVL5,ELOVL1,PPCS	8/117
	GO Biological Processes	GO:0034032	purine nucleoside bisphosphate metabolic process	-3.4	-1.4	MVD,MVK,PDHB,PDHX,ACSS2,ELOVL5,ELOVL1,PPCS	8/117
	GO Biological Processes	GO:0098660	inorganic ion transmembrane transport	-3.4	-1.4	ATP6V0C,ATP6V0B,CLCN3,SLC31A1,CYC1,FKBP1A,GLRB,PLCG2,SLC3A2,UQCRFS1,SLC25A11,CACNA1H,ATP6V1G1,AFG3L2,PANX1,SLC39A6,ATP6V1D,ATP6V1H,CCDC51,SLC9B2,SLC39A11,SLC37A2,RNASEK	23/695
	GO Biological Processes	GO:0045540	regulation of cholesterol biosynthetic process	-3.4	-1.4	APOE,DHCR7,POR,SOD1	4/24
	GO Biological Processes	GO:0106118	regulation of sterol biosynthetic process	-3.4	-1.4	APOE,DHCR7,POR,SOD1	4/24
	GO Biological Processes	GO:0030324	lung development	-3.4	-1.4	ABCA3,FLT4,MAN2A1,PGR,PPP1CA,PROX1,AIMP2,HEG1,LOXL3,CCBE1	10/180
	GO Biological Processes	GO:0035987	endodermal cell differentiation	-3.3	-1.3	COL4A2,COL8A1,ITGA5,ITGA7,VTN	5/43
	GO Biological Processes	GO:0007032	endosome organization	-3.3	-1.3	ATP6V0C,ATP6V0B,CLCN3,SQSTM1,ATP6V1D,ATP6V1H,RNASEK	7/92
	GO Biological Processes	GO:0030323	respiratory tube development	-3.3	-1.3	ABCA3,FLT4,MAN2A1,PGR,PPP1CA,PROX1,AIMP2,HEG1,LOXL3,CCBE1	10/184
	KEGG Pathway	hsa04145	Phagosome	-3.3	-1.3	ATP6V0C,ATP6V0B,CD36,ITGA5,THBS2,TUBA4A,ATP6V1G1,ATP6V1D,ATP6V1H	9/152
	KEGG Pathway	hsa01240	Biosynthesis of cofactors	-3.3	-1.3	HMBS,MOCS1,NME1,MTHFD1L,RDH11,NADK,PPCS,EARS2,MTHFD2L	9/153
	GO Biological Processes	GO:0098655	monoatomic cation transmembrane transport	-3.2	-1.3	ATP6V0C,ATP6V0B,CLCN3,SLC31A1,CYC1,FKBP1A,PLCG2,SLC3A2,UQCRFS1,CACNA1H,ATP6V1G1,AFG3L2,PANX1,SLC39A6,ATP6V1D,ATP6V1H,TMEM63B,CCDC51,SLC9B2,SLC39A11,RNASEK	21/623
	GO Biological Processes	GO:0009144	purine nucleoside triphosphate metabolic process	-3.2	-1.3	ADK,ATP6V0C,IMPDH1,NDUFS6,NME1,NT5E,PGAM1,TIGAR,NADK,NDUFA11	10/188
	KEGG Pathway	hsa05120	Epithelial cell signaling in Helicobacter pylori infection	-3.2	-1.2	ATP6V0C,ATP6V0B,PLCG2,ATP6V1G1,ATP6V1D,ATP6V1H	6/70
	GO Biological Processes	GO:0016188	synaptic vesicle maturation	-3.2	-1.2	CLCN3,ATP6V1G1,ATP6V1D,ATP6V1H	4/27
	GO Biological Processes	GO:0015980	energy derivation by oxidation of organic compounds	-3.1	-1.2	CYC1,MDH2,NDUFS6,PDHB,PPP1CA,UQCRFS1,GFPT2,GABARAPL1,NDUFAF1,COQ9,TIGAR,NDUFA11	12/264
	GO Biological Processes	GO:0072330	monocarboxylic acid biosynthetic process	-3.1	-1.2	FASN,GPX4,FADS1,MIF,FADS2,MCAT,HACD3,ELOVL5,ELOVL1	9/160
	GO Biological Processes	GO:0010894	negative regulation of steroid biosynthetic process	-3.1	-1.2	APOE,INSIG1,PROX1,SOD1	4/28
	GO Biological Processes	GO:0030497	fatty acid elongation	-3.1	-1.1	HACD3,ELOVL5,ELOVL1	3/13
	GO Biological Processes	GO:0042761	very long-chain fatty acid biosynthetic process	-3.1	-1.1	HACD3,ELOVL5,ELOVL1	3/13
	GO Biological Processes	GO:0033559	unsaturated fatty acid metabolic process	-3.0	-1.1	GPX4,FADS1,MIF,CES2,FADS2,ELOVL5,ELOVL1	7/102
	GO Biological Processes	GO:0010506	regulation of autophagy	-3.0	-1.1	ATP6V0C,ATP6V0B,NPC1,CTSA,SREBF2,ATP6V1G1,ZMPSTE24,PLK2,ATP6V1D,ATP6V1H,CISD1,TIGAR,MOAP1,RRAGC	14/348
	GO Biological Processes	GO:0098662	inorganic cation transmembrane transport	-3.0	-1.1	ATP6V0C,ATP6V0B,CLCN3,SLC31A1,CYC1,FKBP1A,PLCG2,SLC3A2,UQCRFS1,CACNA1H,ATP6V1G1,AFG3L2,PANX1,SLC39A6,ATP6V1D,ATP6V1H,CCDC51,SLC9B2,SLC39A11,RNASEK	20/603
	GO Biological Processes	GO:0072593	reactive oxygen species metabolic process	-3.0	-1.1	IFI6,GPX3,SOD1,PRDX2,PRDX5,TIGAR,SH3PXD2B	7/105
	GO Biological Processes	GO:0045939	negative regulation of steroid metabolic process	-2.9	-1.0	APOE,INSIG1,PROX1,SOD1	4/31
	GO Biological Processes	GO:0022900	electron transport chain	-2.9	-1.0	CYC1,NDUFS6,POR,UQCRFS1,DMGDH,GLRX2,NDUFAF1,COQ9,CIAPIN1	9/170
	GO Biological Processes	GO:0062014	negative regulation of small molecule metabolic process	-2.9	-1.0	APOE,FBP1,INSIG1,PROX1,SOD1,SLC27A4,TIGAR	7/107
	GO Biological Processes	GO:0007492	endoderm development	-2.9	-1.0	COL4A2,COL8A1,DUSP5,ITGA5,ITGA7,VTN	6/79
	GO Biological Processes	GO:0009141	nucleoside triphosphate metabolic process	-2.9	-1.0	ADK,ATP6V0C,IMPDH1,NDUFS6,NME1,NT5E,PGAM1,TIGAR,NADK,NDUFA11	10/208
	GO Biological Processes	GO:0071450	cellular response to oxygen radical	-2.9	-1.0	SOD1,PRDX2,GLRX2	3/15
	GO Biological Processes	GO:0071451	cellular response to superoxide	-2.9	-1.0	SOD1,PRDX2,GLRX2	3/15
	GO Biological Processes	GO:0006749	glutathione metabolic process	-2.8	-0.96	GLO1,GPX4,SLC1A2,SOD1,GLRX2	5/56
	GO Biological Processes	GO:0030001	metal ion transport	-2.8	-0.95	SLC31A1,FKBP1A,PLCG2,SLC3A2,VDR,CASK,CACNA1H,CALCRL,ZMPSTE24,AFG3L2,PANX1,SLC39A6,FLVCR1,SARAF,SLC38A7,CCDC51,SLC38A1,SLC10A7,SLC9B2,SLC39A11	20/630
	GO Biological Processes	GO:0055082	cellular chemical homeostasis	-2.7	-0.91	APOE,ATP6V0C,ATP6V0B,CLCN3,NPTX1,SOD1,VDR,ATP6V1G1,AFG3L2,RAB38,SLC39A6,FLVCR1,ATP6V1D,ATP6V1H,RAB20,SLC10A7,PDZD8,RNASEK	18/546
	GO Biological Processes	GO:0000038	very long-chain fatty acid metabolic process	-2.7	-0.90	SLC27A4,HACD3,ELOVL5,ELOVL1	4/35
	GO Biological Processes	GO:0034220	monoatomic ion transmembrane transport	-2.7	-0.89	ATP6V0C,ATP6V0B,CLCN3,SLC31A1,CYC1,FKBP1A,GLRB,GRID2,PLCG2,SLC3A2,UQCRFS1,CACNA1H,ATP6V1G1,AFG3L2,PANX1,SLC39A6,ATP6V1D,ATP6V1H,TMEM63B,CCDC51,SLC9B2,SLC39A11,RNASEK	23/778
	GO Biological Processes	GO:0010256	endomembrane system organization	-2.7	-0.89	ATP6V0C,ATP6V0B,CLCN3,KIFC3,SOD1,TIE1,CXCR4,SQSTM1,RAB29,ZMPSTE24,CIT,LPIN1,RAB38,ATP6V1D,ATP6V1H,NSFL1C,ATG9A,RNASEK	18/549
	GO Biological Processes	GO:0009205	purine ribonucleoside triphosphate metabolic process	-2.7	-0.89	ATP6V0C,IMPDH1,NDUFS6,NME1,NT5E,PGAM1,TIGAR,NADK,NDUFA11	9/183
	GO Biological Processes	GO:0006816	calcium ion transport	-2.7	-0.86	FKBP1A,PLCG2,SLC3A2,VDR,CASK,CACNA1H,CALCRL,ZMPSTE24,AFG3L2,PANX1,SARAF	11/260
	GO Biological Processes	GO:0001704	formation of primary germ layer	-2.6	-0.85	COL4A2,COL8A1,DUSP5,ITGA5,ITGA7,PRKAR1A,VTN	7/119
	GO Biological Processes	GO:0000303	response to superoxide	-2.6	-0.84	SOD1,PRDX2,GLRX2	3/18
	GO Biological Processes	GO:0009199	ribonucleoside triphosphate metabolic process	-2.6	-0.82	ATP6V0C,IMPDH1,NDUFS6,NME1,NT5E,PGAM1,TIGAR,NADK,NDUFA11	9/190
	KEGG Pathway	hsa05012	Parkinson disease	-2.6	-0.81	CYC1,KIF5C,NDUFS6,SLC18A2,SOD1,TUBA4A,UQCRFS1,SLC39A6,TXN2,NDUFA11,SLC39A11	11/266
	GO Biological Processes	GO:0021700	developmental maturation	-2.6	-0.81	CLCN3,ERCC2,PGR,ATP6V1G1,RAB32,RAB38,FLVCR1,ATP6V1D,ATP6V1H,WDR77,ANKRD27	11/267
	KEGG Pathway	hsa00531	Glycosaminoglycan degradation	-2.6	-0.79	HYAL1,IDUA,NAGLU	3/19
	GO Biological Processes	GO:0000305	response to oxygen radical	-2.6	-0.79	SOD1,PRDX2,GLRX2	3/19
	GO Biological Processes	GO:0042743	hydrogen peroxide metabolic process	-2.6	-0.79	GPX3,SOD1,PRDX2,PRDX5	4/39
	GO Biological Processes	GO:0051055	negative regulation of lipid biosynthetic process	-2.5	-0.79	APOE,INSIG1,PROX1,SOD1,LPIN1	5/64
	KEGG Pathway	hsa05323	Rheumatoid arthritis	-2.5	-0.78	ATP6V0C,ATP6V0B,FLT1,ATP6V1G1,ATP6V1D,ATP6V1H	6/93
	GO Biological Processes	GO:0016241	regulation of macroautophagy	-2.5	-0.77	ATP6V0C,ATP6V0B,NPC1,ATP6V1G1,ATP6V1D,ATP6V1H,TIGAR,MOAP1	8/159
	GO Biological Processes	GO:0006641	triglyceride metabolic process	-2.5	-0.77	APOE,INSIG1,LIPE,PLAAT3,LPIN1	5/65
	KEGG Pathway	hsa04151	PI3K-Akt signaling pathway	-2.5	-0.76	CCND3,CDKN1A,COL4A1,COL4A2,FGFR4,FLT1,FLT4,ITGA5,ITGA7,THBS2,VTN,VWF,YWHAG	13/354
	GO Biological Processes	GO:0062197	cellular response to chemical stress	-2.5	-0.75	ALDH3B1,CD36,FBP1,RELB,SOD1,PRDX2,LONP1,PRDX5,GLRX2,CHCHD2,SELENOS	11/274
	GO Biological Processes	GO:0009060	aerobic respiration	-2.5	-0.74	CYC1,MDH2,NDUFS6,PDHB,UQCRFS1,NDUFAF1,COQ9,NDUFA11	8/162
	KEGG Pathway	hsa00010	Glycolysis / Gluconeogenesis	-2.5	-0.74	ALDH3B1,FBP1,PDHB,PGAM1,ACSS2	5/67
	GO Biological Processes	GO:0009311	oligosaccharide metabolic process	-2.5	-0.74	FBP1,IDUA,NEU1,ST3GAL4,ST8SIA5	5/67
	GO Biological Processes	GO:0009145	purine nucleoside triphosphate biosynthetic process	-2.4	-0.72	ADK,ATP6V0C,IMPDH1,NDUFS6,NME1,NDUFA11	6/97
	GO Biological Processes	GO:0007369	gastrulation	-2.4	-0.68	APLNR,COL4A2,COL8A1,DUSP5,ITGA5,ITGA7,PRKAR1A,VTN	8/168
	GO Biological Processes	GO:0007568	aging	-2.4	-0.67	ASS1,COL4A2,ERCC2,GPX4,SLC1A2,SOD1,LONP1,GLRX2	8/169
	GO Biological Processes	GO:0030148	sphingolipid biosynthetic process	-2.3	-0.62	ALDH3B1,ST8SIA5,HACD3,ELOVL5,ELOVL1,SPTSSA	6/104
	GO Biological Processes	GO:0010632	regulation of epithelial cell migration	-2.3	-0.59	APOE,GADD45A,FLT4,HYAL1,MCC,PLCG2,PROX1,PLK2,VASH1,DOCK5,CCBE1	11/295
	GO Biological Processes	GO:0048538	thymus development	-2.2	-0.58	SOD1,PRDX2,ZMPSTE24,BCL11B	4/48
	GO Biological Processes	GO:0001676	long-chain fatty acid metabolic process	-2.2	-0.55	GPX4,FADS1,FADS2,SLC27A4,ELOVL5,ELOVL1	6/109
	GO Biological Processes	GO:0046467	membrane lipid biosynthetic process	-2.2	-0.55	ALDH3B1,ST3GAL4,ST8SIA5,HACD3,ELOVL5,ELOVL1,SPTSSA	7/144
	KEGG Pathway	hsa05016	Huntington disease	-2.1	-0.51	CLTB,CYC1,GPX3,KIF5C,NDUFS6,POLR2L,SLC1A2,SOD1,TUBA4A,UQCRFS1,NDUFA11	11/306
	GO Biological Processes	GO:0045765	regulation of angiogenesis	-2.1	-0.51	APLNR,COL4A2,GADD45A,FLT1,HYAL1,ITGA5,THBS2,TIE1,CXCR4,PLK2,VASH1,CCBE1	12/349
	GO Biological Processes	GO:0034599	cellular response to oxidative stress	-2.1	-0.51	ALDH3B1,CD36,SOD1,PRDX2,LONP1,PRDX5,GLRX2,CHCHD2,SELENOS	9/224
	KEGG Pathway	hsa04966	Collecting duct acid secretion	-2.1	-0.50	ATP6V0C,ATP6V1G1,ATP6V1D	3/27
	KEGG Pathway	hsa00062	Fatty acid elongation	-2.1	-0.50	HACD3,ELOVL5,ELOVL1	3/27
	GO Biological Processes	GO:0042744	hydrogen peroxide catabolic process	-2.1	-0.50	GPX3,PRDX2,PRDX5	3/27
	GO Biological Processes	GO:0009142	nucleoside triphosphate biosynthetic process	-2.1	-0.49	ADK,ATP6V0C,IMPDH1,NDUFS6,NME1,NDUFA11	6/114
	GO Biological Processes	GO:1901342	regulation of vasculature development	-2.1	-0.47	APLNR,COL4A2,GADD45A,FLT1,HYAL1,ITGA5,THBS2,TIE1,CXCR4,PLK2,VASH1,CCBE1	12/355
	GO Biological Processes	GO:1902930	regulation of alcohol biosynthetic process	-2.1	-0.47	APOE,DHCR7,POR,SOD1	4/53
	GO Biological Processes	GO:0006665	sphingolipid metabolic process	-2.0	-0.43	ALDH3B1,NEU1,ST8SIA5,HACD3,ELOVL5,ELOVL1,SPTSSA	7/155
	GO Biological Processes	GO:0003229	ventricular cardiac muscle tissue development	-2.0	-0.43	FKBP1A,PROX1,ZMPSTE24,HEG1	4/55
	GO Biological Processes	GO:0045333	cellular respiration	-2.0	-0.42	CYC1,MDH2,NDUFS6,PDHB,UQCRFS1,NDUFAF1,COQ9,NDUFA11	8/194

## Sheet: Table S8
Table S8
zF and zR gene sets curated from the results of two studies (doi: 10.1210/jc.2013-3198, doi: 10.1073/pnas.1505529112). In each study, genes that were upregulated in zF and zR (logFC top15) were extracted and integrated across studies.
	zF gene set	zR gene set
	LEF1	FGG
	ATP2B3	SLC13A5
	CCN3	SLC27A2
	PCP4	ORM1
	PTGDS	CYB5A
	FGF12	PAH
	MCOLN3	TSPAN12
	VAT1L	SGPP2
	MINAR1	CES1
	HSD3B2	CYP26B1
	ASTN1	SERPINA3
	DNAI3	PLEKHA5
	KCNK2	RND2
	PEG10	GSTA5
	NCAM1	ENPP2
	VSNL1	ORM2
	ZNF711	PROK1
	NRK	CYSLTR2
	MCF2	PTGER3
	CALN1	MB
	ST6GALNAC5	REEP1
	KCNJ5-AS1	CAV2
	LUZP2

## Sheet: Table S9
Table S9
Results of correlation analysis comparing the clusters shown in Figure S4c.
Comparison	Spearman Correlation Coefficient	95% CI lower	95% CI upper	P value
0-1	-0.34	-0.37	-0.31	< 0.0001
0-2	-0.17	-0.20	-0.13	< 0.0001
0-3	-0.22	-0.25	-0.18	< 0.0001
0-4	0.73	0.72	0.75	< 0.0001
0-5	0.46	0.43	0.49	< 0.0001
0-6	-0.55	-0.57	-0.52	< 0.0001
0-7	0.49	0.47	0.52	< 0.0001
0-8	-0.43	-0.46	-0.40	< 0.0001
0-9	-0.67	-0.69	-0.65	< 0.0001
0-10	-0.37	-0.40	-0.34	< 0.0001
0-11	0.70	0.68	0.72	< 0.0001
0-12	-0.60	-0.62	-0.58	< 0.0001
0-13	-0.11	-0.14	-0.074	< 0.0001
0-14	0.15	0.11	0.18	< 0.0001
0-15	-0.27	-0.30	-0.23	< 0.0001
1-2	0.041	0.0053	0.077	0.024
1-3	-0.049	-0.085	-0.013	0.0074
1-4	-0.046	-0.082	-0.010	0.012
1-5	-0.30	-0.33	-0.27	< 0.0001
1-6	0.26	0.22	0.29	< 0.0001
1-7	-0.0079	-0.044	0.028	0.67
1-8	0.16	0.12	0.19	< 0.0001
1-9	0.18	0.15	0.22	< 0.0001
1-10	0.16	0.13	0.20	< 0.0001
1-11	-0.37	-0.40	-0.33	< 0.0001
1-12	0.22	0.18	0.25	< 0.0001
1-13	-0.33	-0.36	-0.30	< 0.0001
1-14	-0.38	-0.41	-0.34	< 0.0001
1-15	-0.25	-0.28	-0.22	< 0.0001
2-3	0.45	0.42	0.47	< 0.0001
2-4	-0.15	-0.18	-0.11	< 0.0001
2-5	0.46	0.43	0.49	< 0.0001
2-6	-0.37	-0.40	-0.33	< 0.0001
2-7	0.27	0.24	0.31	< 0.0001
2-8	-0.47	-0.49	-0.44	< 0.0001
2-9	-0.054	-0.090	-0.018	0.0031
2-10	-0.47	-0.50	-0.45	< 0.0001
2-11	0.090	0.055	0.13	< 0.0001
2-12	-0.30	-0.33	-0.26	< 0.0001
2-13	0.25	0.22	0.28	< 0.0001
2-14	-0.015	-0.051	0.021	0.42
2-15	0.37	0.34	0.40	< 0.0001
3-4	-0.23	-0.26	-0.19	< 0.0001
3-5	0.070	0.034	0.11	0.00013
3-6	-0.29	-0.33	-0.26	< 0.0001
3-7	0.26	0.22	0.29	< 0.0001
3-8	-0.37	-0.40	-0.34	< 0.0001
3-9	0.25	0.22	0.29	< 0.0001
3-10	-0.42	-0.44	-0.39	< 0.0001
3-11	-0.23	-0.26	-0.19	< 0.0001
3-12	-0.027	-0.063	0.0083	0.13
3-13	0.71	0.70	0.73	< 0.0001
3-14	0.50	0.47	0.53	< 0.0001
3-15	0.58	0.56	0.60	< 0.0001
4-5	0.36	0.33	0.39	< 0.0001
4-6	-0.51	-0.54	-0.49	< 0.0001
4-7	0.56	0.53	0.58	< 0.0001
4-8	-0.39	-0.42	-0.36	< 0.0001
4-9	-0.64	-0.66	-0.62	< 0.0001
4-10	-0.36	-0.39	-0.33	< 0.0001
4-11	0.69	0.67	0.71	< 0.0001
4-12	-0.52	-0.54	-0.49	< 0.0001
4-13	-0.27	-0.30	-0.23	< 0.0001
4-14	-0.078	-0.11	-0.042	< 0.0001
4-15	-0.40	-0.43	-0.37	< 0.0001
5-6	-0.67	-0.69	-0.65	< 0.0001
5-7	0.42	0.38	0.44	< 0.0001
5-8	-0.62	-0.64	-0.60	< 0.0001
5-9	-0.61	-0.63	-0.59	< 0.0001
5-10	-0.51	-0.53	-0.48	< 0.0001
5-11	0.64	0.62	0.66	< 0.0001
5-12	-0.64	-0.66	-0.62	< 0.0001
5-13	0.026	-0.010	0.061	0.16
5-14	0.051	0.015	0.086	0.0054
5-15	-0.0068	-0.043	0.029	0.71
6-7	-0.72	-0.74	-0.71	< 0.0001
6-8	0.78	0.77	0.79	< 0.0001
6-9	0.52	0.50	0.55	< 0.0001
6-10	0.81	0.80	0.82	< 0.0001
6-11	-0.60	-0.63	-0.58	< 0.0001
6-12	0.66	0.64	0.68	< 0.0001
6-13	-0.15	-0.19	-0.12	< 0.0001
6-14	-0.17	-0.21	-0.14	< 0.0001
6-15	-0.029	-0.064	0.0070	0.12
7-8	-0.61	-0.63	-0.59	< 0.0001
7-9	-0.41	-0.44	-0.38	< 0.0001
7-10	-0.73	-0.75	-0.71	< 0.0001
7-11	0.45	0.42	0.48	< 0.0001
7-12	-0.58	-0.61	-0.56	< 0.0001
7-13	0.044	0.0080	0.079	0.017
7-14	-0.013	-0.049	0.023	0.47
7-15	-0.037	-0.072	-0.00078	0.045
8-9	0.43	0.40	0.46	< 0.0001
8-10	0.74	0.73	0.76	< 0.0001
8-11	-0.46	-0.48	-0.43	< 0.0001
8-12	0.68	0.66	0.70	< 0.0001
8-13	-0.25	-0.29	-0.22	< 0.0001
8-14	-0.24	-0.28	-0.21	< 0.0001
8-15	-0.16	-0.19	-0.12	< 0.0001
9-10	0.31	0.28	0.35	< 0.0001
9-11	-0.71	-0.73	-0.69	< 0.0001
9-12	0.70	0.68	0.72	< 0.0001
9-13	0.28	0.25	0.32	< 0.0001
9-14	0.094	0.058	0.13	< 0.0001
9-15	0.34	0.31	0.37	< 0.0001
10-11	-0.42	-0.45	-0.39	< 0.0001
10-12	0.57	0.55	0.59	< 0.0001
10-13	-0.23	-0.26	-0.19	< 0.0001
10-14	-0.16	-0.19	-0.12	< 0.0001
10-15	-0.16	-0.19	-0.12	< 0.0001
11-12	-0.61	-0.64	-0.59	< 0.0001
11-13	-0.18	-0.21	-0.14	< 0.0001
11-14	-0.064	-0.100	-0.028	0.00045
11-15	-0.23	-0.26	-0.19	< 0.0001
12-13	0.012	-0.024	0.048	0.50
12-14	-0.024	-0.059	0.012	0.20
12-15	0.039	0.0031	0.075	0.033
13-14	0.66	0.63	0.68	< 0.0001
13-15	0.75	0.73	0.76	< 0.0001
14-15	0.40	0.37	0.43	< 0.0001

## Sheet: Table S10
Table S10
Differential expression analysis between expression-based clusters (CPA, SPN, adrenal cortex, capsule) of SRT data.
	CPA				SPN				Adj.AC				Capsule
	Gene	LogFC	Padj		Gene	LogFC	Padj		Gene	LogFC	Padj		Gene	LogFC	Padj
	DLK1	0.91	< 0.0001		SLC40A1	1.2	< 0.0001		NR4A1	1.7	< 0.0001		FOSB	1.4	< 0.0001
	PCP4	0.90	< 0.0001		PRPS2	0.94	< 0.0001		FOSB	1.7	< 0.0001		FOS	1.4	< 0.0001
	CYP21A2	0.85	< 0.0001		FOS	0.79	< 0.0001		NR4A2	1.7	< 0.0001		CNN1	1.3	< 0.0001
	SCARB1	0.65	< 0.0001		FOSB	0.78	< 0.0001		FOS	1.6	< 0.0001		ZFP36	1.2	< 0.0001
	IFITM10	0.62	< 0.0001		FTH1	0.77	< 0.0001		EGR1	1.4	< 0.0001		EGR1	1.2	< 0.0001
	SKAP1	0.59	< 0.0001		RGS5	0.74	< 0.0001		DUSP1	1.4	< 0.0001		NR4A1	1.2	< 0.0001
	PDE2A	0.58	< 0.0001		MGP	0.71	< 0.0001		BTG2	1.4	< 0.0001		MYLK	1.2	< 0.0001
	FDX1	0.57	< 0.0001		HLA-DPB1	0.69	< 0.0001		ZFP36	1.3	< 0.0001		DES	1.1	< 0.0001
	APOE	0.57	< 0.0001		ZFP36	0.67	< 0.0001		JUNB	1.3	< 0.0001		ADIRF	1.1	< 0.0001
	DNAJB1	0.55	< 0.0001		HLA-DMA	0.66	< 0.0001		ADAMTSL2	1.1	< 0.0001		ACTA2	1.1	< 0.0001
	EEF1A2	0.54	< 0.0001		FTL	0.65	< 0.0001		RASD1	1.1	< 0.0001		BTG2	1.1	< 0.0001
	CYP11A1	0.54	< 0.0001		ALDH1L1	0.64	< 0.0001		PHYHIPL	1.0	< 0.0001		MGP	1.1	< 0.0001
	FAM166B	0.53	< 0.0001		COL9A2	0.64	< 0.0001		CYCS	1.0	< 0.0001		SYNPO2	1.0	< 0.0001
	HHIP	0.51	< 0.0001		APOD	0.63	< 0.0001		ID1	1.0	< 0.0001		DUSP1	1.0	< 0.0001
	CYP17A1	0.50	< 0.0001		HLA-DMB	0.63	< 0.0001		LMOD1	0.98	< 0.0001		MICAL2	1.0	< 0.0001
	ZNF275	0.48	< 0.0001		EPAS1	0.62	< 0.0001		ALDH1L1	0.96	< 0.0001		ADAMTS1	0.97	< 0.0001
	CCND3	0.48	< 0.0001		S100A10	0.61	< 0.0001		EGR3	0.96	< 0.0001		TAGLN	0.97	< 0.0001
	CCN3	0.47	< 0.0001		BGN	0.60	< 0.0001		PTMS	0.95	< 0.0001		SOD3	0.96	< 0.0001
	HSPD1	0.47	< 0.0001		PLEKHA5	0.60	< 0.0001		IER2	0.94	< 0.0001		ID1	0.94	< 0.0001
	GRAMD1B	0.47	< 0.0001		HLA-DRA	0.60	< 0.0001		PRPS2	0.93	< 0.0001		CCN2	0.91	< 0.0001
	THY1	0.47	< 0.0001		HLA-DQA1	0.60	< 0.0001		ADAMTS1	0.92	< 0.0001		FLNA	0.91	< 0.0001
	HSPA1B	0.47	< 0.0001		TM7SF2	0.60	< 0.0001		ACSS3	0.92	< 0.0001		SPARCL1	0.91	< 0.0001
	PGRMC1	0.47	< 0.0001		TMOD1	0.59	< 0.0001		FBLN5	0.92	< 0.0001		APOD	0.89	< 0.0001
	RAB38	0.46	< 0.0001		EGR1	0.59	< 0.0001		GADD45B	0.90	< 0.0001		NR4A2	0.89	< 0.0001
	CPB1	0.46	< 0.0001		CYB5A	0.58	< 0.0001		PHLDA1	0.89	< 0.0001		AEBP1	0.88	< 0.0001
	HBA2	0.46	< 0.0001		SLC29A1	0.58	< 0.0001		SLC40A1	0.88	< 0.0001		SORBS1	0.87	< 0.0001
	LDLR	0.46	< 0.0001		SLC16A9	0.58	< 0.0001		ADIRF	0.88	< 0.0001		PDLIM3	0.86	< 0.0001
	VAT1L	0.45	< 0.0001		TXNIP	0.57	< 0.0001		TOB1	0.88	< 0.0001		GADD45B	0.85	< 0.0001
	ADGRL3	0.45	< 0.0001		PDK4	0.57	< 0.0001		AVPI1	0.87	< 0.0001		LIMS2	0.84	< 0.0001
	PPP2R2B	0.45	< 0.0001		BTG2	0.57	< 0.0001		ATF3	0.86	< 0.0001		JUNB	0.82	< 0.0001
	FDXR	0.45	< 0.0001		DUSP1	0.54	< 0.0001		APCDD1	0.86	< 0.0001		CPE	0.82	< 0.0001
	QPCT	0.45	< 0.0001		FABP4	0.54	< 0.0001		G0S2	0.84	< 0.0001		FBLN5	0.82	< 0.0001
	TSPAN7	0.44	< 0.0001		HLA-DPA1	0.54	< 0.0001		MYC	0.83	< 0.0001		ATF3	0.82	< 0.0001
	CTSD	0.44	< 0.0001		HLA-DOA	0.53	< 0.0001		EPAS1	0.82	< 0.0001		BGN	0.81	< 0.0001
	SRPX	0.43	< 0.0001		NR4A1	0.52	< 0.0001		MGP	0.82	< 0.0001		CCN1	0.80	< 0.0001
	SHISA8	0.43	< 0.0001		PARM1	0.52	< 0.0001		KCNJ5	0.81	< 0.0001		TPM1	0.79	< 0.0001
	FAM163B	0.42	< 0.0001		SYNPO2	0.52	< 0.0001		KLF4	0.81	< 0.0001		MFGE8	0.78	< 0.0001
	SDC3	0.42	< 0.0001		SPARCL1	0.51	< 0.0001		TXNIP	0.80	< 0.0001		MFAP4	0.77	< 0.0001
	HSP90AA1	0.42	< 0.0001		MS4A6A	0.50	< 0.0001		KLHDC8A	0.80	< 0.0001		LMOD1	0.77	< 0.0001
	CABP7	0.42	< 0.0001		C1QA	0.49	< 0.0001		CAB39L	0.80	< 0.0001		RASD1	0.77	< 0.0001
	TAC1	0.41	< 0.0001		SLITRK4	0.49	< 0.0001		CALN1	0.78	< 0.0001		SOCS3	0.74	< 0.0001
	BAG3	0.41	< 0.0001		SAA1	0.49	< 0.0001		CACNB2	0.77	< 0.0001		IGFBP6	0.74	< 0.0001
	KCNK3	0.41	< 0.0001		WFDC1	0.49	< 0.0001		BGN	0.77	< 0.0001		FBLIM1	0.74	< 0.0001
	UGCG	0.41	< 0.0001		TNFSF10	0.49	< 0.0001		MIDN	0.76	< 0.0001		PTGIS	0.72	< 0.0001
	LONP1	0.40	< 0.0001		CIITA	0.48	< 0.0001		BAMBI	0.75	< 0.0001		EPAS1	0.72	< 0.0001
	DPEP1	0.40	< 0.0001		FBLN5	0.48	< 0.0001		PLPP1	0.74	< 0.0001		PDLIM7	0.71	< 0.0001
	PITX1	0.40	< 0.0001		RNASE1	0.47	< 0.0001		NID1	0.74	< 0.0001		OGN	0.71	< 0.0001
	DMAP1	0.40	< 0.0001		RIPOR3	0.47	< 0.0001		CYSTM1	0.73	< 0.0001		PLN	0.70	< 0.0001
	NRXN2	0.40	< 0.0001		CDH12	0.47	< 0.0001		DUOX1	0.73	< 0.0001		C1orf198	0.68	< 0.0001
	GAL3ST2	0.40	< 0.0001		PPIL1	0.46	< 0.0001		NRCAM	0.72	< 0.0001		PLPP1	0.67	< 0.0001
	VDR	0.40	< 0.0001		GLUL	0.46	< 0.0001		MT2A	0.71	< 0.0001		PTMS	0.66	< 0.0001
	ALDH4A1	0.40	< 0.0001		A2M	0.46	< 0.0001		JUN	0.71	< 0.0001		USP53	0.66	< 0.0001
	IER5	0.40	< 0.0001		CFD	0.46	< 0.0001		SGK1	0.71	< 0.0001		PRPS2	0.66	< 0.0001
	BIRC7	0.39	< 0.0001		C1QB	0.46	< 0.0001		MT3	0.70	< 0.0001		CRYAB	0.66	< 0.0001
	HSPE1	0.39	< 0.0001		TNS2	0.45	< 0.0001		PDGFRA	0.70	< 0.0001		IGFBP4	0.65	< 0.0001
	HSPH1	0.39	< 0.0001		AVPR1A	0.45	< 0.0001		C7	0.70	< 0.0001		AHNAK	0.65	< 0.0001
	RHCG	0.38	< 0.0001		VSIG4	0.44	< 0.0001		MARCKSL1	0.69	< 0.0001		GLUL	0.65	< 0.0001
	PHPT1	0.38	< 0.0001		LYVE1	0.42	< 0.0001		SEMA3C	0.69	< 0.0001		AQP1	0.64	< 0.0001
	SH3BP5	0.38	< 0.0001		ANXA2	0.42	< 0.0001		SPOCK2	0.68	< 0.0001		DEPP1	0.64	< 0.0001
	DHCR24	0.38	< 0.0001		PLPP3	0.42	< 0.0001		GLUL	0.67	< 0.0001		COL6A2	0.63	< 0.0001
	SLC3A2	0.38	< 0.0001		TNFAIP2	0.41	< 0.0001		CBLN4	0.67	< 0.0001		PRELP	0.63	< 0.0001
	AS3MT	0.37	< 0.0001		COBLL1	0.41	< 0.0001		STK19	0.67	< 0.0001		PPP1R12B	0.63	< 0.0001
	BSG	0.37	< 0.0001		CLIC4	0.41	< 0.0001		CCN2	0.66	< 0.0001		CALD1	0.62	< 0.0001
	IL34	0.37	< 0.0001		ANKS1A	0.41	< 0.0001		S1PR3	0.66	< 0.0001		DKK3	0.62	< 0.0001
	RASAL1	0.37	< 0.0001		ACSS3	0.41	< 0.0001		PDK4	0.66	< 0.0001		MYADM	0.62	< 0.0001
	GDF15	0.37	< 0.0001		SH3D19	0.40	< 0.0001		APOD	0.66	< 0.0001		MUSTN1	0.61	< 0.0001
	SPARC	0.37	< 0.0001		NLK	0.39	< 0.0001		LAMB1	0.66	< 0.0001		ACTG2	0.60	< 0.0001
	ENPP3	0.37	< 0.0001		STEAP4	0.39	< 0.0001		CTSZ	0.66	< 0.0001		PDGFRB	0.60	< 0.0001
	RNF187	0.36	< 0.0001		CRYAB	0.39	< 0.0001		MRC2	0.66	< 0.0001		FN1	0.60	< 0.0001
	PYCR2	0.36	< 0.0001		IFI27	0.39	< 0.0001		NR2F1	0.66	< 0.0001		LRP1	0.60	< 0.0001
	CDKN1A	0.36	< 0.0001		CD302	0.39	< 0.0001		LENG8	0.65	< 0.0001		MYC	0.59	< 0.0001
	SQSTM1	0.36	< 0.0001		LRP1	0.39	< 0.0001		ANO4	0.65	< 0.0001		FABP4	0.59	< 0.0001
	CFI	0.36	< 0.0001		FOLR2	0.39	< 0.0001		PDGFRB	0.64	< 0.0001		CLIC4	0.58	< 0.0001
	IGHM	0.35	< 0.0001		PDGFRA	0.38	< 0.0001		IGFBP4	0.64	< 0.0001		SELENOM	0.58	< 0.0001
	DAB2	0.35	< 0.0001		TMEM159	0.38	< 0.0001		ZNF431	0.64	< 0.0001		MCAM	0.58	< 0.0001
	ASB4	0.35	< 0.0001		IGFBP4	0.38	< 0.0001		SPARCL1	0.64	< 0.0001		RRAS	0.58	< 0.0001
	HOXB8	0.35	< 0.0001		SYNE1	0.38	< 0.0001		CAMK2D	0.64	< 0.0001		LHFPL6	0.58	< 0.0001
	BAX	0.35	< 0.0001		HSD17B11	0.38	< 0.0001		NFKBIZ	0.63	< 0.0001		FILIP1L	0.58	< 0.0001
	GSTA4	0.35	< 0.0001		NUPR1	0.38	< 0.0001		NT5DC2	0.63	< 0.0001		ARHGAP10	0.57	< 0.0001
	PTGES3	0.35	< 0.0001		TMSB4X	0.37	< 0.0001		LHFPL6	0.63	< 0.0001		RGS5	0.56	< 0.0001
	HSPB1	0.35	< 0.0001		DAPL1	0.37	< 0.0001		COL4A4	0.63	< 0.0001		UACA	0.55	< 0.0001
	AEN	0.34	< 0.0001		CCN2	0.37	< 0.0001		RIPOR3	0.63	< 0.0001		MRVI1	0.55	< 0.0001
	EFHD2	0.34	< 0.0001		ARL17A	0.37	< 0.0001		LUC7L3	0.63	< 0.0001		COL16A1	0.55	< 0.0001
	CAMK1	0.34	< 0.0001		HGF	0.37	< 0.0001		LAMA2	0.63	< 0.0001		SLIT3	0.54	< 0.0001
	ITIH4	0.34	< 0.0001		PLP2	0.37	< 0.0001		MCOLN3	0.62	< 0.0001		ALDH1L1	0.54	< 0.0001
	PON2	0.34	< 0.0001		APBB2	0.37	< 0.0001		SH3D19	0.62	< 0.0001		ADAMTSL2	0.54	< 0.0001
	FN3K	0.34	< 0.0001		MYL9	0.37	< 0.0001		IGSF10	0.61	< 0.0001		RSPO3	0.54	< 0.0001
	UAP1L1	0.34	< 0.0001		PTH1R	0.36	< 0.0001		MT1X	0.61	< 0.0001		GSN	0.53	< 0.0001
	CLTB	0.34	< 0.0001		IGFBP6	0.36	< 0.0001		AQP1	0.60	< 0.0001		SVIL	0.52	< 0.0001
	HSP90AB1	0.33	< 0.0001		SLCO2B1	0.36	< 0.0001		RGS5	0.60	< 0.0001		JUN	0.52	< 0.0001
	YWHAG	0.33	< 0.0001		ARHGDIB	0.36	< 0.0001		MT1E	0.60	< 0.0001		PPDPF	0.52	< 0.0001
	NUDT19	0.33	< 0.0001		BCO2	0.36	< 0.0001		USP53	0.60	< 0.0001		AVPI1	0.52	< 0.0001
	SLC6A9	0.33	< 0.0001		CYBB	0.36	< 0.0001		LRP1	0.60	< 0.0001		EMP1	0.52	< 0.0001
	POR	0.33	< 0.0001		HIPK2	0.36	< 0.0001		GPER1	0.60	< 0.0001		MATN2	0.52	< 0.0001
	TCIRG1	0.33	< 0.0001		CYB561A3	0.36	< 0.0001		MICAL2	0.60	< 0.0001		TINAGL1	0.51	< 0.0001
	ECE1	0.33	< 0.0001		ADIRF	0.35	< 0.0001		HGF	0.60	< 0.0001		TNS1	0.51	< 0.0001
	ATP6V0B	0.33	< 0.0001		PAPSS2	0.35	< 0.0001		WSB1	0.59	< 0.0001		PARM1	0.51	< 0.0001
	DNAJC6	0.33	< 0.0001		PLPP1	0.35	< 0.0001		TPD52L1	0.59	< 0.0001		COL4A2	0.51	< 0.0001
	ATP2B2	0.33	< 0.0001		SULT2A1	0.35	< 0.0001		RGS2	0.59	< 0.0001		CAVIN1	0.51	< 0.0001
	DDRGK1	0.33	< 0.0001		VIPR1	0.35	< 0.0001		SHISA4	0.58	< 0.0001		NR2F1	0.51	< 0.0001
	PPIB	0.32	< 0.0001		NR4A2	0.35	< 0.0001		DMD	0.57	< 0.0001		C11orf96	0.50	< 0.0001
	GRPEL1	0.32	< 0.0001		ZNF431	0.35	< 0.0001		GPCPD1	0.57	< 0.0001		PDGFRA	0.50	< 0.0001
	SLC26A2	0.32	< 0.0001		ADGRF5	0.34	< 0.0001		JDP2	0.57	< 0.0001		TIMP3	0.50	< 0.0001
	MAGED1	0.32	< 0.0001		GPX3	0.34	< 0.0001		RAI2	0.57	< 0.0001		PTGDS	0.50	< 0.0001
	PLD5	0.32	< 0.0001		MPEG1	0.34	< 0.0001		CEBPD	0.57	< 0.0001		CRIM1	0.50	< 0.0001
	RENBP	0.32	< 0.0001		C7	0.34	< 0.0001		NR4A3	0.57	< 0.0001		NFASC	0.50	< 0.0001
	SYP	0.32	< 0.0001		WNK3	0.34	< 0.0001		DDIT4	0.57	< 0.0001		IER2	0.49	< 0.0001
	PRDX5	0.32	< 0.0001		CD55	0.34	< 0.0001		NDEL1	0.57	< 0.0001		NID1	0.49	< 0.0001
	CYFIP2	0.32	< 0.0001		FLVCR2	0.34	< 0.0001		MT1F	0.57	< 0.0001		TNNC1	0.49	< 0.0001
	SHH	0.32	< 0.0001		PTPRB	0.34	< 0.0001		ELL2	0.57	< 0.0001		ACTN1	0.49	< 0.0001
	DDB2	0.32	< 0.0001		DNASE1L3	0.34	< 0.0001		KLF6	0.57	< 0.0001		WFDC1	0.49	< 0.0001
	ZMAT3	0.32	< 0.0001		TSPAN12	0.34	< 0.0001		AEBP1	0.57	< 0.0001		A2M	0.49	< 0.0001
	IGKC	0.32	0.00047		CD14	0.33	< 0.0001		SLCO2B1	0.57	< 0.0001		HIF3A	0.49	< 0.0001
	CYB5B	0.31	< 0.0001		CTSZ	0.33	< 0.0001		NXPH1	0.57	< 0.0001		LAMA2	0.48	< 0.0001
	NTMT1	0.31	< 0.0001		ZBTB38	0.33	< 0.0001		PPDPF	0.56	< 0.0001		COL6A1	0.48	< 0.0001
	GNS	0.31	< 0.0001		GJA1	0.33	< 0.0001		CSRNP1	0.56	< 0.0001		TNXB	0.48	< 0.0001
	PLAAT3	0.31	< 0.0001		EIF4E3	0.33	< 0.0001		KLF9	0.56	< 0.0001		NBL1	0.47	< 0.0001
	CCN5	0.31	< 0.0001		GSTA3	0.33	< 0.0001		SYNPO2	0.56	< 0.0001		IGFBP2	0.47	< 0.0001
	CPN2	0.31	< 0.0001		CD74	0.33	< 0.0001		COL4A3	0.56	< 0.0001		C7	0.47	< 0.0001
	VEGFA	0.31	< 0.0001		MAOA	0.33	< 0.0001		MYLK	0.56	< 0.0001		LTBP1	0.47	< 0.0001
	HSPA4L	0.31	< 0.0001		PLAGL1	0.33	< 0.0001		AHNAK	0.56	< 0.0001		SH3D19	0.47	< 0.0001
	MARCKS	0.31	< 0.0001		TMEM37	0.33	< 0.0001		HIF3A	0.55	< 0.0001		VCL	0.47	< 0.0001
	LIF	0.31	< 0.0001		EMB	0.33	< 0.0001		SOCS3	0.55	< 0.0001		PODN	0.47	< 0.0001
	SNX3	0.31	< 0.0001		LUC7L3	0.33	< 0.0001		DEPP1	0.55	< 0.0001		PDGFA	0.47	< 0.0001
	NPAS3	0.31	< 0.0001		COLEC11	0.33	< 0.0001		VCAN	0.55	< 0.0001		HEYL	0.47	< 0.0001
	SGSH	0.31	< 0.0001		SPTSSA	0.32	< 0.0001		FKBP5	0.54	< 0.0001		NFKBIZ	0.46	< 0.0001
	P3H2	0.30	< 0.0001		ADAMTSL2	0.32	< 0.0001		HOXA5	0.54	< 0.0001		EHBP1L1	0.46	< 0.0001
	TOMM34	0.30	< 0.0001		YPEL5	0.32	< 0.0001		ZFP36L2	0.54	< 0.0001		PHLDB1	0.46	< 0.0001
	VAT1	0.30	< 0.0001		TGFBR2	0.32	< 0.0001		OLFM1	0.54	< 0.0001		CFD	0.46	< 0.0001
	NDUFS8	0.30	< 0.0001		EPS8	0.32	< 0.0001		MYO15B	0.53	< 0.0001		FERMT2	0.46	< 0.0001
	STAR	0.30	< 0.0001		IL1R1	0.32	< 0.0001		PTH1R	0.53	< 0.0001		SERPINE1	0.46	< 0.0001
	DEDD2	0.30	< 0.0001		CTSS	0.32	< 0.0001		WFDC1	0.53	< 0.0001		ID3	0.46	< 0.0001
	ISCU	0.30	< 0.0001		UBL5	0.32	< 0.0001		GUK1	0.53	< 0.0001		MEGF6	0.46	< 0.0001
	EID1	0.30	< 0.0001		TMEM179	0.32	< 0.0001		LY6E	0.53	< 0.0001		SERPING1	0.46	< 0.0001
	ARFGAP3	0.30	< 0.0001		LAMA2	0.31	< 0.0001		FBLIM1	0.53	< 0.0001		TMEM173	0.45	< 0.0001
	PEG3	0.30	< 0.0001		MYLK	0.31	< 0.0001		ANXA2	0.53	< 0.0001		S1PR3	0.45	< 0.0001
	HDHD3	0.30	< 0.0001		DAB2IP	0.31	< 0.0001		MFAP4	0.53	< 0.0001		GPX3	0.45	< 0.0001
	MGST1	0.30	< 0.0001		STAB1	0.31	< 0.0001		ARL5B	0.52	< 0.0001		SYNE1	0.45	< 0.0001
	TSPYL1	0.30	< 0.0001		DUOX1	0.31	< 0.0001		ERN1	0.52	< 0.0001		EHD2	0.45	< 0.0001
	C1orf115	0.30	< 0.0001		GBP2	0.31	< 0.0001		PARM1	0.52	< 0.0001		LTBP4	0.45	< 0.0001
	CYP11B1	0.29	< 0.0001		TNFRSF14	0.31	< 0.0001		CAPN5	0.52	< 0.0001		INMT	0.45	< 0.0001
	ARHGEF19	0.29	< 0.0001		ADAMTS1	0.31	< 0.0001		DCN	0.51	< 0.0001		KLF9	0.45	< 0.0001
	MC2R	0.29	< 0.0001		LAMB1	0.31	< 0.0001		NFKBIA	0.51	< 0.0001		ANXA2	0.45	< 0.0001
	RBP1	0.29	< 0.0001		GASK1B	0.31	< 0.0001		CYP11B2	0.51	< 0.0001		THBS1	0.44	< 0.0001
	PGPEP1	0.29	< 0.0001		INHA	0.31	< 0.0001		TSPYL2	0.51	< 0.0001		CRIP2	0.44	< 0.0001
	TNNI3	0.29	< 0.0001		RGS2	0.30	< 0.0001		TSC22D1	0.51	< 0.0001		ELN	0.44	< 0.0001
	LSS	0.29	< 0.0001		NDRG4	0.30	< 0.0001		C1QA	0.51	< 0.0001		CNN2	0.44	< 0.0001
	PEG10	0.29	< 0.0001		FGG	0.30	0.00039		SYNE1	0.51	< 0.0001		TXNIP	0.44	< 0.0001
	FAM171B	0.29	< 0.0001		SGK1	0.30	< 0.0001		SLIT3	0.51	< 0.0001		LBH	0.44	< 0.0001
	PLBD2	0.29	< 0.0001		SNX4	0.30	< 0.0001		ID3	0.51	< 0.0001		CTSZ	0.44	< 0.0001
	FCN3	0.29	< 0.0001		PCBP2	0.30	< 0.0001		TNFAIP2	0.51	< 0.0001		COL1A1	0.43	< 0.0001
	SCD	0.29	< 0.0001		MAP3K5	0.30	< 0.0001		DAB2IP	0.51	< 0.0001		CEBPD	0.43	< 0.0001
	DDB1	0.29	< 0.0001		DSTN	0.30	< 0.0001		VIPR1	0.51	< 0.0001		BCAM	0.43	< 0.0001
	EFEMP1	0.29	< 0.0001		DRAM2	0.30	< 0.0001		KCNMA1	0.50	< 0.0001		TGM2	0.43	< 0.0001
	INAFM1	0.29	< 0.0001		PPP1R10	0.30	< 0.0001		SAMHD1	0.50	< 0.0001		FGFR1	0.43	< 0.0001
	ESM1	0.29	< 0.0001		MRC2	0.30	< 0.0001		RBMS3	0.50	< 0.0001		SPRY1	0.42	< 0.0001
	SAT2	0.29	< 0.0001		FOXO4	0.29	< 0.0001		KCNA4	0.50	< 0.0001		FKBP5	0.42	< 0.0001
	HSPA9	0.29	< 0.0001		PDZK1IP1	0.29	< 0.0001		SVIL	0.50	< 0.0001		WSB1	0.42	< 0.0001
	VAV2	0.29	< 0.0001		JAZF1	0.29	< 0.0001		KCNMB4	0.50	< 0.0001		COL1A2	0.42	< 0.0001
	JAKMIP2	0.29	< 0.0001		MRAP	0.29	< 0.0001		NFASC	0.50	< 0.0001		IFITM2	0.42	< 0.0001
	PCSK6	0.28	< 0.0001		EDNRB	0.29	< 0.0001		GABBR2	0.49	< 0.0001		OLFM1	0.42	< 0.0001
	ST3GAL5	0.28	< 0.0001		SELENOK	0.29	< 0.0001		ZNF331	0.49	< 0.0001		ADGRE5	0.42	< 0.0001
	DIRAS3	0.28	< 0.0001		JUNB	0.29	< 0.0001		PTPRB	0.49	< 0.0001		ETS2	0.42	< 0.0001
	EPB41L1	0.28	< 0.0001		S100A9	0.29	< 0.0001		PSD4	0.49	< 0.0001		CRIP1	0.42	< 0.0001
	TAF15	0.28	< 0.0001		MRC1	0.29	< 0.0001		HIPK2	0.49	< 0.0001		SLC2A3	0.42	< 0.0001
	C10orf82	0.28	< 0.0001		UBE2K	0.29	< 0.0001		TMSB4X	0.49	< 0.0001		SMTN	0.42	< 0.0001
	MDH2	0.28	< 0.0001		CD163	0.29	< 0.0001		MATN2	0.49	< 0.0001		CYCS	0.41	< 0.0001
	DNAJA1	0.28	< 0.0001		S100A6	0.29	< 0.0001		CSGALNACT1	0.48	< 0.0001		SVEP1	0.41	< 0.0001
	PPIF	0.27	< 0.0001		ADAP2	0.28	< 0.0001		A2M	0.48	< 0.0001		TM4SF1	0.41	< 0.0001
	PHYHIP	0.27	< 0.0001		SOCS3	0.28	< 0.0001		PWWP3B	0.48	< 0.0001		ANXA1	0.41	< 0.0001
	HSPA5	0.27	< 0.0001		RCBTB1	0.28	< 0.0001		CCN1	0.48	< 0.0001		KLF6	0.41	< 0.0001
	SOGA3	0.27	< 0.0001		CREG1	0.28	< 0.0001		FLVCR2	0.48	< 0.0001		MMP2	0.41	< 0.0001
	RRM2B	0.27	< 0.0001		CCNI	0.28	< 0.0001		IL33	0.48	< 0.0001		MRC2	0.41	< 0.0001
	NCLN	0.27	< 0.0001		COL4A4	0.28	< 0.0001		COL6A1	0.47	< 0.0001		ENG	0.41	< 0.0001
	LGI3	0.27	< 0.0001		MICAL2	0.28	< 0.0001		NEURL1B	0.47	< 0.0001		EPS8	0.41	< 0.0001
	ABCC3	0.27	< 0.0001		PLXND1	0.28	< 0.0001		IGFBP6	0.47	< 0.0001		CFH	0.40	< 0.0001
	SHC2	0.27	< 0.0001		USP15	0.28	< 0.0001		CD302	0.47	< 0.0001		SLC40A1	0.40	< 0.0001
	TNIK	0.27	< 0.0001		G0S2	0.28	< 0.0001		S100A10	0.47	< 0.0001		MYL9	0.40	< 0.0001
	WSCD1	0.27	< 0.0001		GPAM	0.27	< 0.0001		CRYAB	0.47	< 0.0001		TLE2	0.39	< 0.0001
	MED12L	0.27	< 0.0001		PPP1CC	0.27	< 0.0001		C19orf48	0.46	< 0.0001		NEXN	0.39	< 0.0001
	AGMAT	0.27	< 0.0001		MFSD1	0.27	< 0.0001		RHOB	0.46	< 0.0001		ATP8B2	0.39	< 0.0001
	SLC39A14	0.27	< 0.0001		AHNAK	0.27	< 0.0001		C12orf75	0.46	< 0.0001		SAMHD1	0.39	< 0.0001
	ATP5IF1	0.27	< 0.0001		SERPING1	0.27	< 0.0001		PLXND1	0.46	< 0.0001		TMOD1	0.39	< 0.0001
	SQLE	0.27	< 0.0001		SQOR	0.27	< 0.0001		FCGBP	0.46	< 0.0001		NR2F2	0.39	< 0.0001
	TMEM132A	0.26	< 0.0001		RGN	0.27	< 0.0001		MPRIP	0.46	< 0.0001		PALLD	0.39	< 0.0001
	FBLN2	0.26	< 0.0001		S100A13	0.27	< 0.0001		STEAP4	0.46	< 0.0001		ELL2	0.39	< 0.0001
	ARPC5L	0.26	< 0.0001		RMDN2	0.27	< 0.0001		TMEM179	0.46	< 0.0001		DCN	0.38	< 0.0001
	GNPTG	0.26	< 0.0001		SVEP1	0.27	< 0.0001		SPON1	0.46	< 0.0001		RIPOR3	0.38	< 0.0001
	SPATA18	0.26	< 0.0001		TYROBP	0.27	< 0.0001		EDNRB	0.45	< 0.0001		RAI2	0.38	< 0.0001
	FAM222A	0.26	< 0.0001		RAP1A	0.27	< 0.0001		TRIB1	0.45	< 0.0001		LAMB1	0.38	< 0.0001
	GRID1	0.26	< 0.0001		INF2	0.27	< 0.0001		CKB	0.45	< 0.0001		LAMA4	0.38	< 0.0001
	DPP10	0.26	< 0.0001		NID1	0.26	< 0.0001		OGN	0.45	< 0.0001		TUBB6	0.38	< 0.0001
	TMBIM6	0.26	< 0.0001		ANGPTL1	0.26	< 0.0001		RRAS	0.45	< 0.0001		RGCC	0.38	< 0.0001
	SLC9A3R1	0.26	< 0.0001		GADD45B	0.26	< 0.0001		ARRDC3	0.45	< 0.0001		C1R	0.38	< 0.0001
	ECHS1	0.26	< 0.0001		TGFBI	0.26	< 0.0001		DKK3	0.45	< 0.0001		CAVIN2	0.38	< 0.0001
	CUTA	0.26	< 0.0001		STRADB	0.26	< 0.0001		MFGE8	0.45	< 0.0001		PALM2-AKAP2	0.38	< 0.0001
	HSPA8	0.26	< 0.0001		RAD21	0.26	< 0.0001		WDR63	0.45	< 0.0001		LUC7L3	0.38	< 0.0001
	LRRC75A	0.26	< 0.0001		CITED2	0.26	< 0.0001		OLFML3	0.44	< 0.0001		PLEKHA4	0.38	< 0.0001
	TRMT112	0.26	< 0.0001		RASD1	0.26	< 0.0001		COLEC11	0.44	< 0.0001		GNG11	0.37	< 0.0001
	GATA3	0.26	< 0.0001		NXPH1	0.26	< 0.0001		EPS8	0.44	< 0.0001		LENG8	0.37	< 0.0001
	APLNR	0.26	< 0.0001		PTEN	0.26	< 0.0001		LGALS1	0.44	< 0.0001		LGALS1	0.37	< 0.0001
	NDN	0.26	< 0.0001		VCAM1	0.26	< 0.0001		NRP2	0.44	< 0.0001		GEM	0.37	< 0.0001
	PLEKHB2	0.26	< 0.0001		FSTL1	0.26	< 0.0001		SPRY1	0.43	< 0.0001		MT1X	0.37	< 0.0001
	SRRM3	0.26	< 0.0001		TLR4	0.26	< 0.0001		BCAM	0.43	< 0.0001		FXYD1	0.37	< 0.0001
	CANX	0.25	< 0.0001		CNN1	0.26	< 0.0001		SELENBP1	0.43	< 0.0001		DMD	0.37	< 0.0001
	ARMH4	0.25	< 0.0001		GRK3	0.26	< 0.0001		SFMBT2	0.43	< 0.0001		KLF4	0.37	< 0.0001
	KCNH3	0.25	< 0.0001		ZNF608	0.26	< 0.0001		LTBP4	0.43	< 0.0001		TCF21	0.37	< 0.0001
	TNFRSF10B	0.25	< 0.0001		ARHGAP21	0.26	< 0.0001		LPAR1	0.43	< 0.0001		KCNMA1	0.37	< 0.0001
	BBC3	0.25	< 0.0001		IL33	0.26	< 0.0001		EEF1D	0.43	< 0.0001		PIK3R1	0.36	< 0.0001
	RTN4	0.25	< 0.0001		CPE	0.26	< 0.0001		MUSTN1	0.43	< 0.0001		CRISPLD2	0.36	< 0.0001
	HSPA4	0.25	< 0.0001		TMEM219	0.26	< 0.0001		ZFAND5	0.43	< 0.0001		CCDC3	0.36	< 0.0001
	REEP6	0.25	< 0.0001		LENG8	0.26	< 0.0001		RNASE1	0.43	< 0.0001		INF2	0.36	< 0.0001
	F2RL3	0.25	< 0.0001		FCER1G	0.26	< 0.0001		KREMEN1	0.43	< 0.0001		TGFB1I1	0.36	< 0.0001
	EPHX1	0.25	< 0.0001		ZNF493	0.26	< 0.0001		SERPING1	0.43	< 0.0001		CCNI	0.36	< 0.0001
	MTFP1	0.25	< 0.0001		LGALS1	0.25	< 0.0001		BCL6	0.43	< 0.0001		ST6GALNAC6	0.36	< 0.0001
	FAM107B	0.25	< 0.0001		SYNM	0.25	< 0.0001		PIK3R1	0.43	< 0.0001		PKDCC	0.36	< 0.0001
	XBP1	0.25	< 0.0001		PTER	0.25	< 0.0001		HEYL	0.43	< 0.0001		RGS2	0.36	< 0.0001
	PHETA1	0.25	< 0.0001		SCPEP1	0.25	< 0.0001		ARHGDIB	0.43	< 0.0001		PHLDB2	0.36	< 0.0001
	SLC38A5	0.25	< 0.0001		PLEKHA4	0.25	< 0.0001		UACA	0.42	< 0.0001		IL4R	0.36	< 0.0001
	SLC4A8	0.25	< 0.0001		IL6ST	0.25	< 0.0001		SESN3	0.42	< 0.0001		G0S2	0.36	< 0.0001
	TRIM61	0.25	< 0.0001		ABLIM1	0.25	< 0.0001		IER3	0.42	< 0.0001		FXYD6	0.36	< 0.0001
	RIN2	-0.25	< 0.0001		TGM2	0.25	< 0.0001		PTGIS	0.42	< 0.0001		TNFAIP2	0.36	< 0.0001
	GGT5	-0.25	< 0.0001		UACA	0.25	< 0.0001		CNN2	0.42	< 0.0001		PDLIM5	0.36	< 0.0001
	ZDHHC6	-0.25	< 0.0001		MAP2K4	0.25	< 0.0001		CSF1R	0.42	< 0.0001		PARVA	0.35	< 0.0001
	RASSF4	-0.25	< 0.0001		ARHGAP10	0.25	< 0.0001		NCAM1	0.42	< 0.0001		IGFBP3	0.35	< 0.0001
	LITAF	-0.25	< 0.0001		CAP1	0.25	< 0.0001		ROBO3	0.42	< 0.0001		GAS1	0.35	< 0.0001
	IFT80	-0.25	< 0.0001		ISG20	-0.25	< 0.0001		VPS37B	0.42	< 0.0001		RELL1	0.35	< 0.0001
	TSC22D3	-0.25	< 0.0001		RRP36	-0.25	< 0.0001		KLHL4	0.42	< 0.0001		GAS6	0.35	< 0.0001
	SEPTIN10	-0.25	< 0.0001		SYNGR1	-0.25	< 0.0001		PTEN	0.42	< 0.0001		PTPRB	0.35	< 0.0001
	STT3B	-0.25	< 0.0001		ASTN1	-0.25	< 0.0001		TAGLN	0.41	< 0.0001		SH3PXD2A	0.35	< 0.0001
	NR1H3	-0.25	< 0.0001		SYT9	-0.25	< 0.0001		STAB1	0.41	< 0.0001		SYNM	0.35	< 0.0001
	IL10RA	-0.25	< 0.0001		KIF16B	-0.25	< 0.0001		MS4A6A	0.41	< 0.0001		FHL5	0.35	< 0.0001
	NDEL1	-0.25	< 0.0001		LUZP2	-0.25	< 0.0001		IDS	0.41	< 0.0001		RBMS3	0.35	< 0.0001
	COL9A2	-0.25	< 0.0001		CAV2	-0.25	< 0.0001		CLDN1	0.41	< 0.0001		NRP1	0.35	< 0.0001
	UBE2K	-0.25	< 0.0001		ALDH1A1	-0.25	< 0.0001		GADD45G	0.41	< 0.0001		TSC22D1	0.35	< 0.0001
	CTSS	-0.25	< 0.0001		SMYD2	-0.25	< 0.0001		TNFSF13	0.41	< 0.0001		LIFR	0.35	< 0.0001
	GPC3	-0.25	< 0.0001		ARFGAP3	-0.25	< 0.0001		CPE	0.41	< 0.0001		CSGALNACT1	0.35	< 0.0001
	COL4A3	-0.26	< 0.0001		PLEKHO1	-0.25	< 0.0001		FTH1	0.41	< 0.0001		CD34	0.35	< 0.0001
	TAGLN2	-0.26	< 0.0001		JCHAIN	-0.26	< 0.0001		RGS1	0.40	< 0.0001		IDS	0.35	< 0.0001
	COL1A2	-0.26	< 0.0001		PLXNB3	-0.26	< 0.0001		PTPRS	0.40	< 0.0001		MFAP5	0.35	< 0.0001
	RASSF2	-0.26	< 0.0001		POR	-0.26	< 0.0001		JADE1	0.40	< 0.0001		GRASP	0.35	< 0.0001
	FCGRT	-0.26	< 0.0001		CP	-0.26	< 0.0001		CDC42EP4	0.40	< 0.0001		FGL2	0.35	< 0.0001
	SHISA4	-0.26	< 0.0001		HSPA5	-0.26	< 0.0001		GLIPR1	0.40	< 0.0001		C12orf75	0.35	< 0.0001
	TBC1D2B	-0.26	< 0.0001		DDB2	-0.26	< 0.0001		TOB2	0.40	< 0.0001		CAV1	0.35	< 0.0001
	TYROBP	-0.26	< 0.0001		SLC3A2	-0.26	< 0.0001		ANKS1A	0.40	< 0.0001		NNMT	0.34	< 0.0001
	ACTB	-0.26	< 0.0001		HSPE1	-0.26	< 0.0001		CYP3A5	0.40	< 0.0001		ARHGEF17	0.34	< 0.0001
	BOC	-0.26	< 0.0001		MDH1	-0.26	< 0.0001		TIMP3	0.40	< 0.0001		COL3A1	0.34	< 0.0001
	GPCPD1	-0.26	< 0.0001		SCIN	-0.26	< 0.0001		MAP3K13	0.40	< 0.0001		RAPGEF5	0.34	< 0.0001
	DNASE1L3	-0.26	< 0.0001		KMT5C	-0.26	< 0.0001		TGM2	0.40	< 0.0001		A4GALT	0.34	< 0.0001
	DDX3X	-0.26	< 0.0001		HSPA4L	-0.26	< 0.0001		SVEP1	0.40	< 0.0001		MAP1B	0.34	< 0.0001
	AMOTL2	-0.26	< 0.0001		CLUH	-0.26	< 0.0001		NFKBID	0.40	< 0.0001		BOC	0.34	< 0.0001
	PKIG	-0.26	< 0.0001		SH3RF2	-0.26	< 0.0001		GALNT13	0.40	< 0.0001		MYO15B	0.34	< 0.0001
	TNFSF13	-0.26	< 0.0001		SRSF2	-0.26	< 0.0001		USP36	0.40	< 0.0001		FHL2	0.34	< 0.0001
	UBL5	-0.26	< 0.0001		TNFRSF10B	-0.26	< 0.0001		TM4SF1	0.40	< 0.0001		ITPRIP	0.34	< 0.0001
	RBPMS	-0.26	< 0.0001		PDZD8	-0.26	< 0.0001		CDH23	0.40	< 0.0001		HIPK2	0.34	< 0.0001
	TNS3	-0.26	< 0.0001		SMAGP	-0.26	< 0.0001		DYNLT1	0.40	< 0.0001		MAOA	0.34	< 0.0001
	PARP6	-0.26	< 0.0001		LONP1	-0.26	< 0.0001		CDK9	0.40	< 0.0001		CDH23	0.34	< 0.0001
	FHL5	-0.26	< 0.0001		SPATA18	-0.26	< 0.0001		BICC1	0.39	< 0.0001		IGFBP7	0.34	< 0.0001
	SH3PXD2A	-0.26	< 0.0001		TNFSF13B	-0.26	< 0.0001		SELENOM	0.39	< 0.0001		IFITM3	0.34	< 0.0001
	CCL14	-0.26	< 0.0001		PNMA8B	-0.26	< 0.0001		INMT	0.39	< 0.0001		MYO1C	0.33	< 0.0001
	ZNF493	-0.26	< 0.0001		EPCAM	-0.26	< 0.0001		GATM	0.39	< 0.0001		AMOTL2	0.33	< 0.0001
	ARHGAP5	-0.26	< 0.0001		SHC2	-0.26	< 0.0001		MCAM	0.39	< 0.0001		NEURL1B	0.33	< 0.0001
	MT1F	-0.26	< 0.0001		NUDT12	-0.26	< 0.0001		FILIP1L	0.39	< 0.0001		CBLN4	0.33	< 0.0001
	ARPC5	-0.26	< 0.0001		BBC3	-0.26	< 0.0001		PBX3	0.39	< 0.0001		KANK2	0.33	< 0.0001
	STK17B	-0.26	< 0.0001		STARD4	-0.26	< 0.0001		STT3B	0.39	< 0.0001		ACTB	0.33	< 0.0001
	SLC38A2	-0.26	< 0.0001		RORB	-0.27	< 0.0001		DXO	0.39	< 0.0001		CKB	0.33	< 0.0001
	CORO1C	-0.27	< 0.0001		FRRS1L	-0.27	< 0.0001		CCNI	0.39	< 0.0001		SKIL	0.33	< 0.0001
	MAFB	-0.27	< 0.0001		SHISA8	-0.27	< 0.0001		TNS2	0.39	< 0.0001		CD302	0.33	< 0.0001
	GAS1	-0.27	< 0.0001		IGFBP7	-0.27	< 0.0001		IFI44L	0.39	< 0.0001		TPM2	0.33	< 0.0001
	CIITA	-0.27	< 0.0001		SGSH	-0.27	< 0.0001		HS3ST3A1	0.39	< 0.0001		TNS2	0.33	< 0.0001
	SAT1	-0.27	< 0.0001		SCAND1	-0.27	< 0.0001		CITED2	0.39	< 0.0001		GLIPR1	0.33	< 0.0001
	PLP2	-0.27	< 0.0001		NAV1	-0.27	< 0.0001		PHLDB1	0.39	< 0.0001		ITGA7	0.33	< 0.0001
	RAD21	-0.27	< 0.0001		NPTX1	-0.27	< 0.0001		PGM2	0.39	< 0.0001		VWF	0.33	< 0.0001
	NAMPT	-0.27	< 0.0001		SHROOM3	-0.27	< 0.0001		ATP10A	0.39	< 0.0001		PDK4	0.32	< 0.0001
	CYB5A	-0.27	< 0.0001		ART4	-0.27	< 0.0001		ENG	0.39	< 0.0001		RBPMS	0.32	< 0.0001
	CPSF6	-0.27	< 0.0001		PLCB1	-0.27	< 0.0001		CRISPLD2	0.38	< 0.0001		NAMPT	0.32	< 0.0001
	CYBRD1	-0.27	< 0.0001		SLC39A14	-0.27	< 0.0001		FBXO21	0.38	< 0.0001		ERRFI1	0.32	< 0.0001
	VSIG4	-0.27	< 0.0001		AEN	-0.27	< 0.0001		RNF144A	0.38	< 0.0001		RASSF2	0.32	< 0.0001
	PKD2	-0.27	< 0.0001		LSAMP	-0.27	< 0.0001		TCF21	0.38	< 0.0001		IFITM1	0.32	< 0.0001
	ADD1	-0.27	< 0.0001		MC2R	-0.27	< 0.0001		MBNL1	0.38	< 0.0001		TP53I11	0.32	< 0.0001
	SELENOP	-0.27	< 0.0001		CYP51A1	-0.27	< 0.0001		PTGER3	0.38	< 0.0001		LITAF	0.32	< 0.0001
	NXPH1	-0.28	< 0.0001		KIF5C	-0.27	< 0.0001		WTIP	0.38	< 0.0001		EGR3	0.32	< 0.0001
	RAP1A	-0.28	< 0.0001		AS3MT	-0.27	< 0.0001		CFD	0.38	< 0.0001		SYNE2	0.32	< 0.0001
	AVPR1A	-0.28	< 0.0001		NTMT1	-0.28	< 0.0001		ARL17A	0.38	< 0.0001		S100A10	0.32	< 0.0001
	CD14	-0.28	< 0.0001		LRRC75A	-0.28	< 0.0001		TNXB	0.38	< 0.0001		IER3	0.32	< 0.0001
	TBC1D3B	-0.28	< 0.0001		HOXB6	-0.28	< 0.0001		TNS3	0.38	< 0.0001		C1QA	0.32	< 0.0001
	GNG11	-0.28	< 0.0001		PAK4	-0.28	< 0.0001		NRP1	0.38	< 0.0001		MAP4	0.31	< 0.0001
	KANK2	-0.28	< 0.0001		DMAP1	-0.28	< 0.0001		TTLL3	0.38	< 0.0001		TRIB1	0.31	< 0.0001
	A4GALT	-0.28	< 0.0001		PHPT1	-0.28	< 0.0001		CFH	0.38	< 0.0001		TCIM	0.31	< 0.0001
	FOLR2	-0.28	< 0.0001		PPIB	-0.28	< 0.0001		IFI44	0.37	< 0.0001		SRGN	0.31	< 0.0001
	IFI27	-0.28	< 0.0001		FLRT2	-0.28	< 0.0001		GSN	0.37	< 0.0001		PLSCR1	0.31	< 0.0001
	SLC44A1	-0.28	< 0.0001		PNMA3	-0.28	< 0.0001		PCDH10	0.37	< 0.0001		IL33	0.31	< 0.0001
	RAPH1	-0.28	< 0.0001		NOTCH4	-0.28	< 0.0001		SLC16A9	0.37	< 0.0001		PLXND1	0.31	< 0.0001
	TNFSF12	-0.28	< 0.0001		TMEM176B	-0.28	< 0.0001		TMOD1	0.37	< 0.0001		DHRS3	0.31	< 0.0001
	HLA-DQA1	-0.28	< 0.0001		SOX12	-0.28	< 0.0001		SQOR	0.37	< 0.0001		WTIP	0.31	< 0.0001
	PKDCC	-0.28	< 0.0001		CALU	-0.28	< 0.0001		LAMC3	0.37	< 0.0001		MPRIP	0.31	< 0.0001
	TBX2	-0.28	< 0.0001		C12orf65	-0.28	< 0.0001		ARHGAP10	0.37	< 0.0001		DDAH2	0.31	< 0.0001
	SFMBT2	-0.28	< 0.0001		PHLDA3	-0.28	< 0.0001		COL5A1	0.37	< 0.0001		PROS1	0.31	< 0.0001
	MFAP5	-0.28	< 0.0001		DACH1	-0.28	< 0.0001		ZRANB1	0.37	< 0.0001		RNASE1	0.31	< 0.0001
	CSF1R	-0.28	< 0.0001		ZBTB7C	-0.28	< 0.0001		KIAA1958	0.37	< 0.0001		SYDE1	0.31	< 0.0001
	ZBTB16	-0.28	< 0.0001		HSP90AA1	-0.28	< 0.0001		TBC1D3B	0.37	< 0.0001		ANKS1A	0.31	< 0.0001
	COL4A2	-0.28	< 0.0001		LRCH2	-0.28	< 0.0001		FGL2	0.37	< 0.0001		AKAP1	0.30	< 0.0001
	VCL	-0.28	< 0.0001		ASB4	-0.28	< 0.0001		CLK1	0.37	< 0.0001		AMOTL1	0.30	< 0.0001
	STK19	-0.28	< 0.0001		PROCR	-0.28	< 0.0001		KLK4	0.37	< 0.0001		MIDN	0.30	< 0.0001
	PWWP3B	-0.29	< 0.0001		SULF2	-0.28	< 0.0001		TNS1	0.37	< 0.0001		FMOD	0.30	< 0.0001
	ELN	-0.29	< 0.0001		LIF	-0.28	< 0.0001		TMEM173	0.37	< 0.0001		PLEKHG2	0.30	< 0.0001
	CAVIN1	-0.29	< 0.0001		PGPEP1	-0.28	< 0.0001		CNN1	0.37	< 0.0001		WEE1	0.30	< 0.0001
	PLSCR1	-0.29	< 0.0001		HSPB6	-0.28	< 0.0001		THBD	0.37	< 0.0001		DUSP6	0.30	< 0.0001
	IFITM3	-0.29	< 0.0001		NR4A3	-0.29	< 0.0001		PPP1R12B	0.36	< 0.0001		ARPC5	0.30	< 0.0001
	CCSER2	-0.29	< 0.0001		DEDD2	-0.29	< 0.0001		SKIL	0.36	< 0.0001		PTPRS	0.30	< 0.0001
	OLFML3	-0.29	< 0.0001		SLC19A2	-0.29	< 0.0001		COBLL1	0.36	< 0.0001		CDC42EP4	0.30	< 0.0001
	PDLIM5	-0.29	< 0.0001		BHLHE40	-0.29	< 0.0001		PALM	0.36	< 0.0001		CAVIN3	0.30	< 0.0001
	SRGN	-0.29	< 0.0001		WSCD1	-0.29	< 0.0001		TLE2	0.36	< 0.0001		SAA1	0.30	< 0.0001
	CDH12	-0.29	< 0.0001		NOSTRIN	-0.29	< 0.0001		DACH1	0.36	< 0.0001		PHLDA1	0.30	< 0.0001
	MSL1	-0.29	< 0.0001		MED12L	-0.29	< 0.0001		IMPAD1	0.36	< 0.0001		KIF1C	0.30	< 0.0001
	SPON1	-0.29	< 0.0001		DACT1	-0.29	< 0.0001		HLF	0.36	< 0.0001		SMAD3	0.30	< 0.0001
	CSRNP1	-0.29	< 0.0001		TPM2	-0.29	< 0.0001		FXYD6	0.36	< 0.0001		DSTN	0.30	< 0.0001
	FHL2	-0.29	< 0.0001		ITIH4	-0.29	< 0.0001		MMP2	0.36	< 0.0001		ZNF431	0.29	< 0.0001
	PHLDB2	-0.29	< 0.0001		TBCC	-0.29	< 0.0001		CPSF6	0.36	< 0.0001		IFI44	0.29	< 0.0001
	COBLL1	-0.30	< 0.0001		DYNC2LI1	-0.29	< 0.0001		EMP1	0.36	< 0.0001		INPP5A	0.29	< 0.0001
	YPEL5	-0.30	< 0.0001		TENT5A	-0.29	< 0.0001		RORA	0.36	< 0.0001		FTH1	0.29	< 0.0001
	CRISPLD2	-0.30	< 0.0001		EDA2R	-0.29	< 0.0001		PKD2	0.36	< 0.0001		STK17B	0.29	< 0.0001
	CBLB	-0.30	< 0.0001		KIF21A	-0.29	< 0.0001		KCNK2	0.36	< 0.0001		DPYSL3	0.29	< 0.0001
	RELL1	-0.30	< 0.0001		NAP1L3	-0.29	< 0.0001		GZF1	0.36	< 0.0001		PECAM1	0.29	< 0.0001
	CAP1	-0.30	< 0.0001		NUDT19	-0.29	< 0.0001		ZBTB16	0.36	< 0.0001		LPAR1	0.29	< 0.0001
	LPAR1	-0.30	< 0.0001		SESN2	-0.29	< 0.0001		PRKD1	0.35	< 0.0001		MARCH2	0.29	< 0.0001
	ZBTB38	-0.30	< 0.0001		HSPA1A	-0.29	< 0.0001		TSC22D3	0.35	< 0.0001		WWTR1	0.29	< 0.0001
	SYDE1	-0.30	< 0.0001		FN3K	-0.30	< 0.0001		C1QB	0.35	< 0.0001		CCL14	0.29	< 0.0001
	GLIPR1	-0.30	< 0.0001		ADGRL3	-0.30	< 0.0001		SLC44A1	0.35	< 0.0001		ID4	0.29	< 0.0001
	COL16A1	-0.30	< 0.0001		FGF9	-0.30	< 0.0001		PTN	0.35	< 0.0001		ISLR	0.29	< 0.0001
	SSBP3	-0.30	< 0.0001		TAFA4	-0.30	< 0.0001		CYBB	0.35	< 0.0001		PXDC1	0.29	< 0.0001
	CSGALNACT1	-0.30	< 0.0001		LEF1	-0.30	< 0.0001		PROS1	0.35	< 0.0001		HGF	0.29	< 0.0001
	DCN	-0.30	< 0.0001		TOMM34	-0.30	< 0.0001		CLIC4	0.35	< 0.0001		APBB2	0.29	< 0.0001
	ADGRE5	-0.30	< 0.0001		IGHM	-0.30	< 0.0001		JMJD1C	0.35	< 0.0001		COL5A1	0.29	< 0.0001
	MRVI1	-0.30	< 0.0001		NFATC4	-0.30	< 0.0001		CDRT4	0.35	< 0.0001		COL8A1	0.29	< 0.0001
	NR2F2	-0.30	< 0.0001		FKBP10	-0.30	< 0.0001		PPIL1	0.35	< 0.0001		PPP1CB	0.28	< 0.0001
	THBS1	-0.30	< 0.0001		SPARC	-0.30	< 0.0001		MAFB	0.35	< 0.0001		SHE	0.28	< 0.0001
	CRIM1	-0.30	< 0.0001		MNDA	-0.30	< 0.0001		ADGRA3	0.35	< 0.0001		NIBAN1	0.28	< 0.0001
	MT1E	-0.30	< 0.0001		FDXR	-0.30	< 0.0001		NBL1	0.35	< 0.0001		PPP1R15A	0.28	< 0.0001
	GUK1	-0.30	< 0.0001		JAKMIP2	-0.30	< 0.0001		COL6A2	0.35	< 0.0001		NR4A3	0.28	< 0.0001
	C11orf96	-0.30	< 0.0001		UBALD1	-0.30	< 0.0001		SLC29A1	0.35	< 0.0001		DAB2IP	0.28	< 0.0001
	MAP4	-0.31	< 0.0001		ST6GALNAC5	-0.30	< 0.0001		SERINC5	0.35	< 0.0001		SQOR	0.28	< 0.0001
	MBNL1	-0.31	< 0.0001		ZMAT3	-0.30	< 0.0001		SAT1	0.35	< 0.0001		PKD1	0.28	< 0.0001
	MPEG1	-0.31	< 0.0001		ESM1	-0.30	< 0.0001		GALM	0.35	< 0.0001		FOXO3	0.28	< 0.0001
	FN1	-0.31	< 0.0001		TMEM132A	-0.31	< 0.0001		IRF3	0.34	< 0.0001		HTRA1	0.28	< 0.0001
	CDC42EP4	-0.31	< 0.0001		STC1	-0.31	< 0.0001		FRMD6	0.34	< 0.0001		NT5DC2	0.28	< 0.0001
	S100A13	-0.31	< 0.0001		ALDH4A1	-0.31	< 0.0001		FOXO3	0.34	< 0.0001		SBSPON	0.28	< 0.0001
	ATP8B2	-0.31	< 0.0001		ZBED6CL	-0.31	< 0.0001		MAP1B	0.34	< 0.0001		CD81	0.28	< 0.0001
	ACTN1	-0.31	< 0.0001		UAP1L1	-0.31	< 0.0001		GPSM1	0.34	< 0.0001		SPON1	0.28	< 0.0001
	TMEM179	-0.31	< 0.0001		PGRMC1	-0.31	< 0.0001		EHBP1L1	0.34	< 0.0001		AKAP12	0.28	< 0.0001
	KLHDC8A	-0.31	< 0.0001		AUTS2	-0.31	< 0.0001		SYDE1	0.34	< 0.0001		ANGPTL1	0.28	< 0.0001
	VIPR1	-0.31	< 0.0001		YWHAG	-0.31	< 0.0001		HSPB7	0.34	< 0.0001		JDP2	0.28	< 0.0001
	FERMT2	-0.31	< 0.0001		SLC22A17	-0.31	< 0.0001		ITM2C	0.34	< 0.0001		TJP1	0.28	< 0.0001
	DSTN	-0.31	< 0.0001		VAV2	-0.31	< 0.0001		FABP4	0.34	< 0.0001		CLEC14A	0.28	< 0.0001
	FXYD6	-0.31	< 0.0001		VCAN	-0.31	< 0.0001		FAM114A1	0.34	< 0.0001		EMILIN1	0.28	< 0.0001
	ADGRF5	-0.31	< 0.0001		GAL3ST2	-0.31	< 0.0001		PODN	0.34	< 0.0001		CXCL2	0.28	< 0.0001
	COL4A4	-0.31	< 0.0001		BAX	-0.31	< 0.0001		PRELP	0.34	< 0.0001		SEPTIN10	0.28	< 0.0001
	TRIB1	-0.31	< 0.0001		GADD45A	-0.31	< 0.0001		ADAM22	0.34	< 0.0001		MSL1	0.27	< 0.0001
	APCDD1	-0.31	< 0.0001		CPN2	-0.32	< 0.0001		SHOC1	0.34	< 0.0001		ETS1	0.27	< 0.0001
	FOXO3	-0.31	< 0.0001		SCD5	-0.32	< 0.0001		KRT8	0.34	< 0.0001		EFHD1	0.27	< 0.0001
	CYBB	-0.31	< 0.0001		THBS2	-0.32	< 0.0001		SLC2A3	0.34	< 0.0001		SMCHD1	0.27	< 0.0001
	EEF1D	-0.31	< 0.0001		SYTL2	-0.32	< 0.0001		TBX2	0.34	< 0.0001		CBLB	0.27	< 0.0001
	DDIT4	-0.31	< 0.0001		SHH	-0.32	< 0.0001		ADHFE1	0.34	< 0.0001		CDC42EP5	0.27	< 0.0001
	IRF3	-0.31	< 0.0001		PCDH7	-0.32	< 0.0001		EMP3	0.34	< 0.0001		TGFBR2	0.27	< 0.0001
	PPP1R10	-0.32	< 0.0001		ATP2B3	-0.32	< 0.0001		PHF19	0.34	< 0.0001		TMEM159	0.27	< 0.0001
	SLC2A3	-0.32	< 0.0001		BHLHE41	-0.32	< 0.0001		SLC1A5	0.34	< 0.0001		SMAD6	0.27	< 0.0001
	CDH23	-0.32	< 0.0001		SOGA3	-0.32	< 0.0001		MS4A7	0.34	< 0.0001		METRNL	0.27	< 0.0001
	C12orf75	-0.32	< 0.0001		INAFM1	-0.32	< 0.0001		NR2F2	0.34	< 0.0001		RAPH1	0.27	< 0.0001
	WTIP	-0.32	< 0.0001		SMS	-0.32	< 0.0001		FOLR2	0.34	< 0.0001		NFIL3	0.27	< 0.0001
	KCNMA1	-0.32	< 0.0001		EFHD2	-0.33	< 0.0001		SSBP3	0.34	< 0.0001		CORO1C	0.27	< 0.0001
	STAB1	-0.32	< 0.0001		FGF11	-0.33	< 0.0001		PARP6	0.34	< 0.0001		ARHGDIB	0.27	< 0.0001
	ZFP36L2	-0.32	< 0.0001		CFI	-0.33	< 0.0001		NOTCH2	0.34	< 0.0001		C1S	0.27	< 0.0001
	TINAGL1	-0.32	< 0.0001		VEGFA	-0.33	< 0.0001		LIMCH1	0.33	< 0.0001		AFDN	0.27	< 0.0001
	LIFR	-0.32	< 0.0001		ETV5	-0.33	< 0.0001		SRCAP	0.33	< 0.0001		ZNF532	0.27	< 0.0001
	MARCH2	-0.32	< 0.0001		IGDCC4	-0.33	< 0.0001		NAIP	0.33	< 0.0001		RGS7BP	0.27	< 0.0001
	ANGPTL1	-0.32	< 0.0001		EFEMP1	-0.33	< 0.0001		YPEL5	0.33	< 0.0001		TNFSF10	0.26	< 0.0001
	IFI44	-0.32	< 0.0001		TRAF4	-0.33	< 0.0001		INF2	0.33	< 0.0001		MED13L	0.26	< 0.0001
	EIF4E3	-0.32	< 0.0001		KCNA4	-0.33	< 0.0001		DDX3X	0.33	< 0.0001		MSN	0.26	< 0.0001
	PROS1	-0.33	< 0.0001		FCN3	-0.34	< 0.0001		ATP9A	0.33	< 0.0001		C5AR1	0.26	< 0.0001
	CAB39L	-0.33	< 0.0001		CLTB	-0.34	< 0.0001		FLNA	0.33	< 0.0001		EEF1D	0.26	< 0.0001
	CKB	-0.33	< 0.0001		NETO2	-0.34	< 0.0001		PIK3R2	0.33	< 0.0001		MT3	0.26	< 0.0001
	NEXN	-0.33	< 0.0001		CCND2	-0.34	< 0.0001		IFT80	0.33	< 0.0001		ADD1	0.26	< 0.0001
	ST6GALNAC6	-0.33	< 0.0001		SPP1	-0.34	< 0.0001		MAP4	0.33	< 0.0001		COX7A1	0.26	< 0.0001
	TSC22D1	-0.33	< 0.0001		ABAT	-0.34	< 0.0001		CITED4	0.33	< 0.0001		PCBP4	0.26	< 0.0001
	PTEN	-0.33	< 0.0001		EPS8L2	-0.34	< 0.0001		TBC1D4	0.33	< 0.0001		TOB1	0.26	< 0.0001
	NRP2	-0.33	< 0.0001		CYB5B	-0.34	< 0.0001		PPP1R10	0.33	< 0.0001		FLVCR2	0.26	< 0.0001
	C1R	-0.33	< 0.0001		PGR	-0.34	< 0.0001		ETS2	0.33	< 0.0001		ARHGAP5	0.26	< 0.0001
	NT5DC2	-0.33	< 0.0001		TMEM200C	-0.34	< 0.0001		SLC27A6	0.33	< 0.0001		CCSER2	0.26	< 0.0001
	CITED2	-0.33	< 0.0001		PTGES3	-0.35	< 0.0001		RASSF4	0.33	< 0.0001		SLC38A2	0.26	< 0.0001
	IGSF10	-0.33	< 0.0001		CHRD	-0.35	< 0.0001		PIEZO1	0.33	< 0.0001		STOM	0.26	< 0.0001
	STEAP4	-0.33	< 0.0001		COL4A5	-0.35	< 0.0001		S100A13	0.33	< 0.0001		HEG1	0.26	< 0.0001
	CAVIN2	-0.33	< 0.0001		FBLN1	-0.35	< 0.0001		NAV3	0.33	< 0.0001		GGT5	0.26	< 0.0001
	MPRIP	-0.33	< 0.0001		C1orf115	-0.35	< 0.0001		CORO1C	0.33	< 0.0001		CDH5	0.26	< 0.0001
	SLC16A9	-0.33	< 0.0001		TMEM176A	-0.35	< 0.0001		SLC1A3	0.33	< 0.0001		ZBTB16	0.26	< 0.0001
	PLEKHA5	-0.33	< 0.0001		PLCL2	-0.35	< 0.0001		SRGN	0.33	< 0.0001		CAP1	0.26	< 0.0001
	PPIL1	-0.34	< 0.0001		MCF2L	-0.36	< 0.0001		CAVIN2	0.32	< 0.0001		ZCCHC24	0.26	< 0.0001
	APBB2	-0.34	< 0.0001		ARMH4	-0.36	< 0.0001		RNPC3	0.32	< 0.0001		PTH1R	0.26	< 0.0001
	FGL2	-0.34	< 0.0001		SERPINF1	-0.36	< 0.0001		MAZ	0.32	< 0.0001		MBNL1	0.26	< 0.0001
	BCL6	-0.34	< 0.0001		AGTR1	-0.36	< 0.0001		CXorf40A	0.32	< 0.0001		IRF1	0.26	< 0.0001
	SLC29A1	-0.34	< 0.0001		JAM2	-0.36	< 0.0001		AXIN2	0.32	< 0.0001		DTNA	0.25	< 0.0001
	IL4R	-0.34	< 0.0001		ATP2B2	-0.37	< 0.0001		CASP9	0.32	< 0.0001		TMEM204	0.25	< 0.0001
	HEYL	-0.34	< 0.0001		IGFBP3	-0.37	< 0.0001		PFKFB3	0.32	< 0.0001		ANKH	0.25	< 0.0001
	PARVA	-0.34	< 0.0001		HSPB1	-0.37	< 0.0001		PCBP4	0.32	< 0.0001		GUCY1A2	0.25	< 0.0001
	GAS6	-0.34	< 0.0001		SQLE	-0.37	< 0.0001		PLAGL1	0.32	< 0.0001		RAMP3	0.25	< 0.0001
	SYNM	-0.34	< 0.0001		WDR63	-0.37	< 0.0001		TRIP10	0.32	< 0.0001		MSRB3	0.25	< 0.0001
	TGFBR2	-0.34	< 0.0001		SPOCK1	-0.37	< 0.0001		COL18A1	0.32	< 0.0001		CPXM2	0.25	< 0.0001
	LTBP1	-0.34	< 0.0001		CADM1	-0.37	< 0.0001		LYVE1	0.32	< 0.0001		APCDD1	0.25	< 0.0001
	PLPP3	-0.34	< 0.0001		APLNR	-0.37	< 0.0001		RHOBTB3	0.32	< 0.0001		CLEC3B	0.25	< 0.0001
	PTPRS	-0.35	< 0.0001		HSPA2	-0.38	< 0.0001		TTLL5	0.32	< 0.0001		SSBP3	0.25	< 0.0001
	MT3	-0.35	< 0.0001		CCND3	-0.38	< 0.0001		SAA1	0.32	< 0.0001		OMD	0.25	< 0.0001
	IFITM2	-0.35	< 0.0001		SLC38A1	-0.38	< 0.0001		SHF	0.32	< 0.0001		BCL6	0.25	< 0.0001
	ANXA1	-0.35	< 0.0001		MARCKS	-0.38	< 0.0001		CBLB	0.32	< 0.0001		PLAUR	0.25	< 0.0001
	C1QB	-0.35	< 0.0001		FAM166B	-0.38	< 0.0001		FTL	0.32	< 0.0001		F3	0.25	< 0.0001
	EDNRB	-0.35	< 0.0001		FAM222A	-0.38	< 0.0001		TYROBP	0.32	< 0.0001		SLC9A3R2	0.25	< 0.0001
	NRCAM	-0.35	< 0.0001		HSPH1	-0.38	< 0.0001		FAM53B	0.32	< 0.0001		SPEG	0.25	< 0.0001
	ARL17A	-0.35	< 0.0001		SHOC1	-0.39	< 0.0001		SPTLC2	0.32	< 0.0001		ENDOD1	0.25	< 0.0001
	CRIP1	-0.35	< 0.0001		ZNF275	-0.39	< 0.0001		STK17B	0.32	< 0.0001		TAGLN2	0.25	< 0.0001
	SMTN	-0.35	< 0.0001		ARHGEF19	-0.39	< 0.0001		GNG11	0.32	< 0.0001		TSPYL1	-0.25	< 0.0001
	SQOR	-0.35	< 0.0001		NCAM1	-0.40	< 0.0001		SLFN5	0.32	< 0.0001		GGA2	-0.25	< 0.0001
	MAOA	-0.35	< 0.0001		VEGFC	-0.40	< 0.0001		ITSN1	0.32	< 0.0001		ECE1	-0.25	< 0.0001
	SKIL	-0.35	< 0.0001		GRID1	-0.40	< 0.0001		CD14	0.32	< 0.0001		BIN1	-0.25	< 0.0001
	NBL1	-0.35	< 0.0001		DAB2	-0.41	< 0.0001		PLEKHA4	0.32	< 0.0001		FN3K	-0.25	< 0.0001
	MAP1B	-0.36	< 0.0001		VDR	-0.41	< 0.0001		TJP1	0.32	< 0.0001		CPB1	-0.25	< 0.0001
	CAMK2D	-0.36	< 0.0001		FBLN2	-0.41	< 0.0001		NAALAD2	0.31	< 0.0001		GAL3ST2	-0.25	< 0.0001
	CRIP2	-0.36	< 0.0001		QPCT	-0.41	< 0.0001		SOX13	0.31	< 0.0001		ST3GAL5	-0.25	< 0.0001
	LYVE1	-0.36	< 0.0001		GDF15	-0.41	< 0.0001		LIMS2	0.31	< 0.0001		HIST1H1B	-0.25	< 0.0001
	TNNC1	-0.36	< 0.0001		PTGDS	-0.41	< 0.0001		PARVA	0.31	< 0.0001		CHCHD2	-0.25	< 0.0001
	TCF21	-0.36	< 0.0001		IGF2BP2	-0.41	< 0.0001		BTAF1	0.31	< 0.0001		SOAT1	-0.25	< 0.0001
	NRP1	-0.36	< 0.0001		KCNK3	-0.41	< 0.0001		ADD1	0.31	< 0.0001		CFI	-0.26	< 0.0001
	RSPO3	-0.36	< 0.0001		IER5	-0.42	< 0.0001		DOCK4	0.31	< 0.0001		ACADVL	-0.26	< 0.0001
	IDS	-0.36	< 0.0001		BIRC7	-0.42	< 0.0001		RIN2	0.31	< 0.0001		PPP2R2B	-0.26	< 0.0001
	PIK3R1	-0.36	< 0.0001		CAMK1	-0.42	< 0.0001		TNNC1	0.31	< 0.0001		RAP1GAP	-0.26	< 0.0001
	JDP2	-0.36	< 0.0001		HOXB8	-0.42	< 0.0001		PTGDS	0.31	< 0.0001		PHYHIP	-0.26	< 0.0001
	NEURL1B	-0.36	< 0.0001		DUSP4	-0.42	< 0.0001		AGAP9	0.31	< 0.0001		CREBL2	-0.26	< 0.0001
	MIDN	-0.37	< 0.0001		PEG10	-0.43	< 0.0001		JAZF1	0.31	< 0.0001		ADGRL3	-0.26	< 0.0001
	MMP2	-0.37	< 0.0001		IL34	-0.43	< 0.0001		NKTR	0.31	< 0.0001		GNPTG	-0.26	< 0.0001
	TMEM159	-0.37	< 0.0001		SLIT2	-0.43	< 0.0001		PKIG	0.31	< 0.0001		TCIRG1	-0.26	< 0.0001
	COLEC11	-0.37	< 0.0001		MCOLN3	-0.43	< 0.0001		ABCG2	0.31	< 0.0001		RENBP	-0.26	< 0.0001
	MYO15B	-0.37	< 0.0001		SLC12A2	-0.44	< 0.0001		IFITM2	0.31	< 0.0001		MDH2	-0.26	< 0.0001
	BCAM	-0.37	< 0.0001		GALNT13	-0.44	< 0.0001		ABTB2	0.31	< 0.0001		ECH1	-0.26	< 0.0001
	ETS2	-0.38	< 0.0001		IFITM10	-0.44	< 0.0001		ELMOD1	0.31	< 0.0001		BIRC7	-0.26	< 0.0001
	EHBP1L1	-0.38	< 0.0001		VSNL1	-0.44	< 0.0001		ATP1B2	0.31	< 0.0001		TMBIM6	-0.26	< 0.0001
	CYSTM1	-0.38	< 0.0001		CDKN1A	-0.45	< 0.0001		CYBRD1	0.31	< 0.0001		MCFD2	-0.26	< 0.0001
	PLEKHA4	-0.38	< 0.0001		HBA2	-0.45	< 0.0001		CCL4L2	0.31	< 0.0001		HSPA8	-0.26	< 0.0001
	TOB1	-0.38	< 0.0001		KRT18	-0.45	< 0.0001		EML4	0.31	< 0.0001		EFHD2	-0.27	< 0.0001
	ENG	-0.38	< 0.0001		RAB38	-0.46	< 0.0001		PLCD3	0.31	< 0.0001		THY1	-0.27	< 0.0001
	CFH	-0.38	< 0.0001		RHCG	-0.46	< 0.0001		HNRNPK	0.31	< 0.0001		ALDH3A2	-0.27	< 0.0001
	INF2	-0.38	< 0.0001		PPP2R2B	-0.47	< 0.0001		IL4R	0.31	< 0.0001		ASS1	-0.27	< 0.0001
	CNN2	-0.38	< 0.0001		ENPP3	-0.47	< 0.0001		SELENOP	0.31	< 0.0001		TSPAN7	-0.27	< 0.0001
	TNXB	-0.39	< 0.0001		SRPX	-0.47	< 0.0001		TMEM159	0.31	< 0.0001		AEN	-0.27	< 0.0001
	SLCO2B1	-0.39	< 0.0001		SBSPON	-0.47	< 0.0001		RAPH1	0.30	< 0.0001		MLEC	-0.27	< 0.0001
	IL33	-0.39	< 0.0001		HSPA1B	-0.49	< 0.0001		LIFR	0.30	< 0.0001		UGCG	-0.27	< 0.0001
	TMSB4X	-0.39	< 0.0001		PLD5	-0.49	< 0.0001		FOSL2	0.30	< 0.0001		HSPA9	-0.27	< 0.0001
	BAMBI	-0.39	< 0.0001		PITX1	-0.50	< 0.0001		PSME2	0.30	< 0.0001		SOD1	-0.27	< 0.0001
	ARHGDIB	-0.39	< 0.0001		DPEP1	-0.50	< 0.0001		NAMPT	0.30	< 0.0001		SLC3A2	-0.27	< 0.0001
	PLXND1	-0.39	< 0.0001		TAC1	-0.51	< 0.0001		GAS6	0.30	< 0.0001		ALDH4A1	-0.27	< 0.0001
	FLVCR2	-0.39	< 0.0001		THY1	-0.52	< 0.0001		RBP4	0.30	< 0.0001		ISCU	-0.27	< 0.0001
	TLE2	-0.39	< 0.0001		CABP7	-0.52	< 0.0001		NFIL3	0.30	< 0.0001		SYP	-0.27	< 0.0001
	LTBP4	-0.39	< 0.0001		RASAL1	-0.53	< 0.0001		NR3C2	0.30	< 0.0001		SPARC	-0.27	< 0.0001
	TNFSF10	-0.39	< 0.0001		DNAJB1	-0.53	< 0.0001		KIF13A	0.30	< 0.0001		CTSA	-0.28	< 0.0001
	PODN	-0.39	< 0.0001		NRXN2	-0.53	< 0.0001		EPOR	0.30	< 0.0001		ARHGEF40	-0.28	< 0.0001
	TM4SF1	-0.40	< 0.0001		BAG3	-0.54	< 0.0001		DIXDC1	0.30	< 0.0001		ABCC3	-0.28	< 0.0001
	TMEM173	-0.40	< 0.0001		FAM163B	-0.54	< 0.0001		KLK1	0.30	< 0.0001		SLC9A3R1	-0.28	< 0.0001
	MT2A	-0.40	< 0.0001		TSPAN7	-0.54	< 0.0001		ATP8B2	0.30	< 0.0001		ALAD	-0.28	< 0.0001
	RBMS3	-0.40	< 0.0001		IGHG1	-0.55	< 0.0001		NGFR	0.30	< 0.0001		SH3BP5	-0.28	< 0.0001
	IGFBP2	-0.40	< 0.0001		TNIK	-0.55	< 0.0001		EHD2	0.30	< 0.0001		PON2	-0.28	< 0.0001
	KLF6	-0.40	< 0.0001		IGKC	-0.56	< 0.0001		GPC3	0.30	< 0.0001		CAMK1	-0.28	< 0.0001
	DMD	-0.40	< 0.0001		CPB1	-0.56	< 0.0001		CGGBP1	0.30	< 0.0001		CYB5B	-0.28	< 0.0001
	CCNI	-0.40	< 0.0001		EEF1A2	-0.59	< 0.0001		STXBP5L	0.30	< 0.0001		BEX3	-0.28	< 0.0001
	DUOX1	-0.40	< 0.0001		DLK1	-0.60	< 0.0001		CDH19	0.30	< 0.0001		ABCB1	-0.29	< 0.0001
	ACTG2	-0.40	< 0.0001		UGCG	-0.63	< 0.0001		ITPR3	0.30	< 0.0001		ASB4	-0.29	< 0.0001
	DAB2IP	-0.40	< 0.0001		SKAP1	-0.63	< 0.0001		MFSD6	0.30	< 0.0001		SNX3	-0.29	< 0.0001
	MYL9	-0.41	< 0.0001		HHIP	-0.63	< 0.0001		CDK13	0.30	< 0.0001		MAGED1	-0.29	< 0.0001
	RAI2	-0.41	< 0.0001		CCN3	-0.72	< 0.0001		COQ8A	0.30	< 0.0001		DAB2	-0.29	< 0.0001
	CEBPD	-0.41	< 0.0001		PDE2A	-0.72	< 0.0001		MAPK4	0.30	< 0.0001		RBP1	-0.29	< 0.0001
	EHD2	-0.41	< 0.0001		CYP21A2	-0.72	< 0.0001		LAIR1	0.30	< 0.0001		HSP90AB1	-0.29	< 0.0001
	CBLN4	-0.41	< 0.0001		VAT1L	-0.85	< 0.0001		ARHGAP21	0.30	< 0.0001		PRDX5	-0.29	< 0.0001
	LGALS1	-0.41	< 0.0001		PCP4	-0.89	< 0.0001		PLCB3	0.30	< 0.0001		NDUFS8	-0.29	< 0.0001
	ELL2	-0.42	< 0.0001						MSL1	0.30	< 0.0001		DDRGK1	-0.30	< 0.0001
	PTH1R	-0.42	< 0.0001						TGFBR2	0.30	< 0.0001		LSP1	-0.30	< 0.0001
	SAMHD1	-0.42	< 0.0001						PTER	0.29	< 0.0001		QPCT	-0.30	< 0.0001
	ID3	-0.42	< 0.0001						MYADM	0.29	< 0.0001		DMAP1	-0.30	< 0.0001
	TNS1	-0.42	< 0.0001						ZDHHC6	0.29	< 0.0001		SAT2	-0.30	< 0.0001
	PHLDB1	-0.42	< 0.0001						MYO10	0.29	< 0.0001		RAB38	-0.30	< 0.0001
	EMP1	-0.42	< 0.0001						SMG1	0.29	< 0.0001		SQSTM1	-0.30	< 0.0001
	SPRY1	-0.42	< 0.0001						ATXN2L	0.29	< 0.0001		GRPEL1	-0.30	< 0.0001
	MCAM	-0.42	< 0.0001						CYB561A3	0.29	< 0.0001		SCD	-0.30	< 0.0001
	TIMP3	-0.42	< 0.0001						TNFSF12	0.29	< 0.0001		PLBD2	-0.31	< 0.0001
	GSN	-0.42	< 0.0001						PLSCR1	0.29	< 0.0001		PHPT1	-0.31	< 0.0001
	ANKS1A	-0.42	< 0.0001						SNAI2	0.29	< 0.0001		SULT2A1	-0.31	< 0.0001
	SGK1	-0.42	< 0.0001						BHLHE40	0.29	< 0.0001		DNAJB1	-0.31	< 0.0001
	PHLDA1	-0.43	< 0.0001						HABP4	0.29	< 0.0001		IGHM	-0.32	< 0.0001
	SVEP1	-0.43	< 0.0001						BLID	0.29	< 0.0001		SHISA8	-0.32	< 0.0001
	SAA1	-0.43	< 0.0001						APBB1	0.29	< 0.0001		KCNK3	-0.32	< 0.0001
	MS4A6A	-0.43	< 0.0001						ACTR3C	0.29	< 0.0001		PEG3	-0.32	< 0.0001
	FKBP5	-0.43	< 0.0001						ABCC9	0.29	< 0.0001		GNS	-0.32	< 0.0001
	TGM2	-0.43	< 0.0001						ANKRD36C	0.29	< 0.0001		MGST1	-0.32	< 0.0001
	PRELP	-0.43	< 0.0001						SCRN1	0.29	< 0.0001		BSG	-0.32	< 0.0001
	CALD1	-0.43	< 0.0001						PLEKHG2	0.29	< 0.0001		EPHX1	-0.33	< 0.0001
	INMT	-0.44	< 0.0001						ABLIM1	0.29	< 0.0001		EPB41L1	-0.33	< 0.0001
	EGR3	-0.44	< 0.0001						AIDA	0.29	< 0.0001		VAT1	-0.33	< 0.0001
	GPX3	-0.44	< 0.0001						SLC38A2	0.28	< 0.0001		POR	-0.33	< 0.0001
	PHYHIPL	-0.44	< 0.0001						RAD21	0.28	< 0.0001		DDB1	-0.33	< 0.0001
	PDLIM7	-0.44	< 0.0001						SPACA6	0.28	< 0.0001		SLC26A2	-0.34	< 0.0001
	HIPK2	-0.44	< 0.0001						PTGER4	0.28	< 0.0001		LDLR	-0.35	< 0.0001
	CD302	-0.45	< 0.0001						MARCH2	0.28	< 0.0001		GSTA4	-0.35	< 0.0001
	PTPRB	-0.45	< 0.0001						TOP3B	0.28	< 0.0001		RNF187	-0.35	< 0.0001
	TNS2	-0.45	< 0.0001						WNT4	0.28	< 0.0001		SERPINA5	-0.35	< 0.0001
	MT1X	-0.45	< 0.0001						FAM20C	0.28	< 0.0001		HDHD3	-0.35	< 0.0001
	FILIP1L	-0.45	< 0.0001						EGFR	0.28	< 0.0001		LONP1	-0.35	< 0.0001
	OLFM1	-0.45	< 0.0001						ANGPTL1	0.28	< 0.0001		SKAP1	-0.35	< 0.0001
	FTL	-0.45	< 0.0001						PLEC	0.28	< 0.0001		PGRMC1	-0.36	< 0.0001
	HGF	-0.45	< 0.0001						RBMXL1	0.28	< 0.0001		CYP11B1	-0.36	< 0.0001
	EPS8	-0.45	< 0.0001						LPCAT2	0.28	< 0.0001		HSPE1	-0.36	< 0.0001
	WSB1	-0.46	< 0.0001						SLF2	0.28	< 0.0001		PPIF	-0.36	< 0.0001
	RNASE1	-0.46	< 0.0001						ZFHX3	0.28	< 0.0001		PDE2A	-0.37	< 0.0001
	ZNF431	-0.46	< 0.0001						GASK1B	0.28	< 0.0001		HSP90AA1	-0.37	< 0.0001
	SERPING1	-0.46	< 0.0001						CCL3L1	0.28	< 0.0001		STAR	-0.37	< 0.0001
	HIF3A	-0.46	< 0.0001						ADGRE5	0.28	< 0.0001		AS3MT	-0.37	< 0.0001
	NFASC	-0.46	< 0.0001						SPATS2L	0.28	< 0.0001		ZNF275	-0.38	< 0.0001
	S1PR3	-0.46	< 0.0001						ST6GALNAC6	0.28	< 0.0001		CCND3	-0.39	< 0.0001
	COL6A1	-0.46	< 0.0001						UBE2K	0.28	< 0.0001		EEF1A2	-0.39	< 0.0001
	PLN	-0.46	< 0.0001						F10	0.28	< 0.0001		CCN3	-0.40	< 0.0001
	RGS2	-0.46	< 0.0001						ZNF714	0.28	< 0.0001		FDXR	-0.40	< 0.0001
	KLF9	-0.47	< 0.0001						UBE2E1	0.28	< 0.0001		DHCR24	-0.41	< 0.0001
	LENG8	-0.47	< 0.0001						ADORA3	0.28	< 0.0001		SDC3	-0.42	< 0.0001
	C1orf198	-0.47	< 0.0001						MPEG1	0.28	< 0.0001		CTSD	-0.43	< 0.0001
	SVIL	-0.47	< 0.0001						MAF1	0.28	< 0.0001		GRAMD1B	-0.44	< 0.0001
	TNFAIP2	-0.48	< 0.0001						PLEKHG5	0.28	< 0.0001		HSPD1	-0.46	< 0.0001
	NFKBIZ	-0.48	< 0.0001						TTYH3	0.28	< 0.0001		FAM166B	-0.46	< 0.0001
	MATN2	-0.48	< 0.0001						TBL1XR1	0.28	< 0.0001		CYP11A1	-0.48	< 0.0001
	COL6A2	-0.49	< 0.0001						SP3	0.27	< 0.0001		FDX1	-0.53	< 0.0001
	C1QA	-0.49	< 0.0001						SUN1	0.27	< 0.0001		IFITM10	-0.53	< 0.0001
	LUC7L3	-0.49	< 0.0001						CTSS	0.27	< 0.0001		CYP17A1	-0.55	< 0.0001
	SLIT3	-0.49	< 0.0001						SMCHD1	0.27	< 0.0001		APOE	-0.56	< 0.0001
	LAMB1	-0.50	< 0.0001						WFS1	0.27	< 0.0001		PCP4	-0.57	< 0.0001
	ARHGAP10	-0.50	< 0.0001						RHOU	0.27	< 0.0001		SCARB1	-0.61	< 0.0001
	SELENOM	-0.50	< 0.0001						PGF	0.27	< 0.0001		CYP21A2	-0.71	< 0.0001
	KLF4	-0.50	< 0.0001						TTC14	0.27	< 0.0001		DLK1	-0.73	< 0.0001
	RRAS	-0.50	< 0.0001						MAP1LC3A	0.27	< 0.0001
	PPDPF	-0.50	< 0.0001						IL10RA	0.27	< 0.0001
	MYADM	-0.50	< 0.0001						ZNF217	0.27	< 0.0001
	UACA	-0.50	< 0.0001						TTC7A	0.27	< 0.0001
	JUN	-0.50	< 0.0001						RAB31	0.27	< 0.0001
	PDLIM3	-0.50	< 0.0001						ELK1	0.27	< 0.0001
	MRC2	-0.51	< 0.0001						OGFRL1	0.27	< 0.0001
	MUSTN1	-0.51	< 0.0001						TSPAN33	0.27	< 0.0001
	DKK3	-0.51	< 0.0001						ZBTB20	0.27	< 0.0001
	ACSS3	-0.52	< 0.0001						RARG	0.27	< 0.0001
	CFD	-0.52	< 0.0001						GGT5	0.27	< 0.0001
	NR2F1	-0.52	< 0.0001						PKDCC	0.27	< 0.0001
	LHFPL6	-0.52	< 0.0001						C1orf198	0.27	< 0.0001
	SYNE1	-0.52	< 0.0001						TGFB1I1	0.27	< 0.0001
	G0S2	-0.52	< 0.0001						GSTM1	0.27	< 0.0001
	S100A10	-0.52	< 0.0001						SH2B1	0.27	< 0.0001
	PPP1R12B	-0.52	< 0.0001						CDH12	0.27	< 0.0001
	TMOD1	-0.53	< 0.0001						ZNF503	0.27	< 0.0001
	TPM1	-0.53	< 0.0001						TBC1D1	0.27	< 0.0001
	DEPP1	-0.53	< 0.0001						PLN	0.27	< 0.0001
	CTSZ	-0.53	< 0.0001						VOPP1	0.27	< 0.0001
	ANXA2	-0.54	< 0.0001						FCGRT	0.27	< 0.0001
	LAMA2	-0.54	< 0.0001						TGFBI	0.27	< 0.0001
	OGN	-0.54	< 0.0001						ELOVL7	0.26	< 0.0001
	RIPOR3	-0.55	< 0.0001						PPP1R18	0.26	< 0.0001
	FTH1	-0.55	< 0.0001						JCAD	0.26	< 0.0001
	PTGIS	-0.55	< 0.0001						IL17RC	0.26	< 0.0001
	SOD3	-0.56	< 0.0001						IFITM3	0.26	< 0.0001
	SORBS1	-0.56	< 0.0001						SCUBE3	0.26	< 0.0001
	CYCS	-0.56	< 0.0001						ZNF493	0.26	< 0.0001
	CLIC4	-0.56	< 0.0001						HAAO	0.26	< 0.0001
	NID1	-0.56	< 0.0001						LTBP3	0.26	< 0.0001
	A2M	-0.56	< 0.0001						RMDN2	0.26	< 0.0001
	PDK4	-0.56	< 0.0001						LITAF	0.26	< 0.0001
	AVPI1	-0.57	< 0.0001						SMIM3	0.26	< 0.0001
	MFGE8	-0.57	< 0.0001						PCNX4	0.26	< 0.0001
	C7	-0.57	< 0.0001						PHACTR2	0.26	< 0.0001
	SH3D19	-0.57	< 0.0001						TPST1	0.26	< 0.0001
	FBLIM1	-0.58	< 0.0001						TNFSF10	0.26	< 0.0001
	PDGFRB	-0.58	< 0.0001						MERTK	0.26	< 0.0001
	CCN1	-0.58	< 0.0001						KHDC4	0.26	< 0.0001
	LIMS2	-0.59	< 0.0001						ZFP36L1	0.26	< 0.0001
	WFDC1	-0.59	< 0.0001						RSRP1	0.26	< 0.0001
	AHNAK	-0.60	< 0.0001						CXCL2	0.26	< 0.0001
	AQP1	-0.60	< 0.0001						RHBDF2	0.26	< 0.0001
	PDGFRA	-0.60	< 0.0001						EIF3H	0.26	< 0.0001
	USP53	-0.61	< 0.0001						WNT11	0.26	< 0.0001
	IER2	-0.61	< 0.0001						CSDC2	0.26	< 0.0001
	PARM1	-0.61	< 0.0001						IRF1	0.26	< 0.0001
	FABP4	-0.61	< 0.0001						DES	0.26	< 0.0001
	FLNA	-0.61	< 0.0001						PRKCD	0.26	< 0.0001
	MFAP4	-0.61	< 0.0001						SETD1B	0.26	< 0.0001
	MYC	-0.61	< 0.0001						MLLT10	0.26	< 0.0001
	CRYAB	-0.62	< 0.0001						EGR2	0.26	< 0.0001
	LRP1	-0.63	< 0.0001						STRADB	0.26	< 0.0001
	ACTA2	-0.63	< 0.0001						MYO1B	0.26	< 0.0001
	CPE	-0.64	< 0.0001						FAM120A	0.26	< 0.0001
	SOCS3	-0.65	< 0.0001						DUSP6	0.26	< 0.0001
	IGFBP6	-0.66	< 0.0001						KITLG	0.26	< 0.0001
	IGFBP4	-0.66	< 0.0001						GLIS2	0.26	< 0.0001
	TXNIP	-0.66	< 0.0001						VSNL1	0.26	< 0.0001
	TAGLN	-0.67	< 0.0001						FKBP9	0.26	< 0.0001
	PTMS	-0.67	< 0.0001						EIF4E3	0.26	< 0.0001
	PLPP1	-0.69	< 0.0001						TMEM167A	0.26	< 0.0001
	AEBP1	-0.69	< 0.0001						NCKIPSD	0.26	< 0.0001
	GLUL	-0.70	< 0.0001						HIST1H4F	0.25	< 0.0001
	ADAMTSL2	-0.71	< 0.0001						FCHSD2	0.25	< 0.0001
	ATF3	-0.73	< 0.0001						ATF6	0.25	< 0.0001
	DES	-0.73	< 0.0001						KLF10	0.25	< 0.0001
	RGS5	-0.74	< 0.0001						SLC25A36	0.25	< 0.0001
	LMOD1	-0.77	< 0.0001						CD163	0.25	< 0.0001
	ALDH1L1	-0.79	< 0.0001						ITGA1	0.25	< 0.0001
	MICAL2	-0.80	< 0.0001						FAAH	0.25	< 0.0001
	GADD45B	-0.80	< 0.0001						CRIP1	0.25	< 0.0001
	RASD1	-0.80	< 0.0001						RNF11	0.25	< 0.0001
	CCN2	-0.80	< 0.0001						SMTN	0.25	< 0.0001
	EPAS1	-0.84	< 0.0001						VLDLR	0.25	< 0.0001
	SPARCL1	-0.85	< 0.0001						PREX1	0.25	< 0.0001
	ID1	-0.85	< 0.0001						DYNLL1	0.25	< 0.0001
	FBLN5	-0.86	< 0.0001						GPX3	0.25	< 0.0001
	BGN	-0.87	< 0.0001						MEIS2	0.25	< 0.0001
	MYLK	-0.88	< 0.0001						UBL5	0.25	< 0.0001
	ADAMTS1	-0.89	< 0.0001						PDIA5	0.25	< 0.0001
	APOD	-0.89	< 0.0001						CAP1	0.25	< 0.0001
	SLC40A1	-0.89	< 0.0001						EBF4	0.25	< 0.0001
	JUNB	-0.89	< 0.0001						SLC44A2	0.25	< 0.0001
	SYNPO2	-0.89	< 0.0001						PPFIBP1	0.25	< 0.0001
	CNN1	-0.90	< 0.0001						RIOK2	-0.25	< 0.0001
	PRPS2	-0.95	< 0.0001						RNF227	-0.25	< 0.0001
	ADIRF	-0.96	< 0.0001						RAD23A	-0.25	< 0.0001
	MGP	-1.1	< 0.0001						ECHS1	-0.25	< 0.0001
	NR4A2	-1.1	< 0.0001						DNAJA3	-0.25	< 0.0001
	DUSP1	-1.1	< 0.0001						SERPINA5	-0.25	< 0.0001
	BTG2	-1.2	< 0.0001						UCHL1	-0.25	< 0.0001
	EGR1	-1.2	< 0.0001						SHROOM3	-0.25	< 0.0001
	ZFP36	-1.3	< 0.0001						CYP51A1	-0.25	< 0.0001
	NR4A1	-1.3	< 0.0001						LIPE	-0.25	< 0.0001
	FOS	-1.5	< 0.0001						NDUFS3	-0.25	< 0.0001
	FOSB	-1.5	< 0.0001						PTGFR	-0.25	< 0.0001
									EPB41L4B	-0.25	< 0.0001
									STC1	-0.25	< 0.0001
									SCAP	-0.25	< 0.0001
									PPP1R37	-0.25	< 0.0001
									PODXL2	-0.25	< 0.0001
									CD276	-0.25	< 0.0001
									NBPF1	-0.25	< 0.0001
									STMN3	-0.25	< 0.0001
									SURF4	-0.25	< 0.0001
									TTLL12	-0.25	< 0.0001
									ATP6AP2	-0.25	< 0.0001
									SLITRK4	-0.25	< 0.0001
									PROX1	-0.25	< 0.0001
									UQCRQ	-0.26	< 0.0001
									PGPEP1	-0.26	< 0.0001
									APOC2	-0.26	< 0.0001
									UBALD1	-0.26	< 0.0001
									SSR4	-0.26	< 0.0001
									SCCPDH	-0.26	< 0.0001
									MCFD2	-0.26	< 0.0001
									CCDC117	-0.26	< 0.0001
									DNPH1	-0.26	< 0.0001
									TBXA2R	-0.26	< 0.0001
									CD320	-0.26	< 0.0001
									GLMP	-0.26	< 0.0001
									GCLM	-0.26	< 0.0001
									ENOPH1	-0.26	< 0.0001
									NR0B1	-0.26	< 0.0001
									CD63	-0.26	< 0.0001
									RAB29	-0.26	< 0.0001
									RTN4	-0.26	< 0.0001
									PGR	-0.26	< 0.0001
									CUTA	-0.26	< 0.0001
									NSDHL	-0.26	< 0.0001
									PHLDA3	-0.26	< 0.0001
									SDSL	-0.26	< 0.0001
									LRRC59	-0.26	< 0.0001
									PSAP	-0.26	< 0.0001
									GTPBP4	-0.26	< 0.0001
									NCLN	-0.26	< 0.0001
									HOXB6	-0.26	< 0.0001
									ARSB	-0.26	< 0.0001
									STX11	-0.26	< 0.0001
									TMBIM6	-0.26	< 0.0001
									SLC25A37	-0.26	< 0.0001
									TRAPPC2L	-0.26	< 0.0001
									FDFT1	-0.26	< 0.0001
									BRI3	-0.26	< 0.0001
									TSPYL1	-0.27	< 0.0001
									NOTCH4	-0.27	< 0.0001
									GSTK1	-0.27	< 0.0001
									SOAT1	-0.27	< 0.0001
									KLHL13	-0.27	< 0.0001
									SCPEP1	-0.27	< 0.0001
									AKR7A3	-0.27	< 0.0001
									IGDCC4	-0.27	< 0.0001
									SAR1B	-0.27	< 0.0001
									DRAP1	-0.27	< 0.0001
									SESN2	-0.27	< 0.0001
									PDZD8	-0.27	< 0.0001
									TMEM9	-0.27	< 0.0001
									CPLX1	-0.27	< 0.0001
									DDB1	-0.27	< 0.0001
									CTSA	-0.27	< 0.0001
									NDUFS1	-0.27	< 0.0001
									IGHM	-0.27	< 0.0001
									CLMP	-0.27	< 0.0001
									ARMH4	-0.27	< 0.0001
									VCAM1	-0.27	< 0.0001
									GRPEL1	-0.27	< 0.0001
									CDIP1	-0.27	< 0.0001
									PDIA6	-0.27	< 0.0001
									STX3	-0.27	< 0.0001
									TMEM200C	-0.27	< 0.0001
									GFM1	-0.27	< 0.0001
									GCH1	-0.27	< 0.0001
									C18orf32	-0.27	< 0.0001
									ART4	-0.27	< 0.0001
									MIF	-0.27	< 0.0001
									MARCKS	-0.27	< 0.0001
									BMI1	-0.28	< 0.0001
									CCNG1	-0.28	< 0.0001
									LIF	-0.28	< 0.0001
									NPC1	-0.28	< 0.0001
									FNDC10	-0.28	< 0.0001
									OSTM1	-0.28	< 0.0001
									AGMAT	-0.28	< 0.0001
									SSTR5	-0.28	< 0.0001
									TPP1	-0.28	< 0.0001
									SHC2	-0.28	< 0.0001
									PORCN	-0.28	< 0.0001
									AS3MT	-0.28	< 0.0001
									CNPPD1	-0.28	< 0.0001
									EML6	-0.28	< 0.0001
									AAMDC	-0.28	< 0.0001
									FBP1	-0.28	< 0.0001
									HSDL1	-0.28	< 0.0001
									FAM222A	-0.28	< 0.0001
									AOC3	-0.28	< 0.0001
									ASS1	-0.28	< 0.0001
									GPX4	-0.28	< 0.0001
									SLBP	-0.28	< 0.0001
									PEX10	-0.28	< 0.0001
									ALAD	-0.28	< 0.0001
									OSBP	-0.28	< 0.0001
									COX5A	-0.28	< 0.0001
									FAM83H	-0.28	< 0.0001
									NME1	-0.29	< 0.0001
									XYLT1	-0.29	< 0.0001
									FBN2	-0.29	< 0.0001
									SOD1	-0.29	< 0.0001
									ACAT2	-0.29	< 0.0001
									JMJD4	-0.29	< 0.0001
									S1PR1	-0.29	< 0.0001
									CLCN7	-0.29	< 0.0001
									SLC1A4	-0.29	< 0.0001
									GADD45A	-0.29	< 0.0001
									TRMT112	-0.29	< 0.0001
									NADK	-0.29	< 0.0001
									FOXO4	-0.29	< 0.0001
									EFHD2	-0.29	< 0.0001
									VEGFA	-0.29	< 0.0001
									SNAP47	-0.29	< 0.0001
									PNMA8B	-0.29	< 0.0001
									BAIAP2L1	-0.29	< 0.0001
									BBC3	-0.29	< 0.0001
									CLIC5	-0.30	< 0.0001
									DPP10	-0.30	< 0.0001
									SPTSSA	-0.30	< 0.0001
									ADM	-0.30	< 0.0001
									HSPA9	-0.30	< 0.0001
									CIAO2A	-0.30	< 0.0001
									F2R	-0.30	< 0.0001
									NDUFB5	-0.30	< 0.0001
									ARHGEF40	-0.30	< 0.0001
									EPB41L1	-0.30	< 0.0001
									MCF2L	-0.30	< 0.0001
									ITGA5	-0.30	< 0.0001
									ST3GAL4	-0.30	< 0.0001
									MAPK8IP1	-0.30	< 0.0001
									SC5D	-0.30	< 0.0001
									SBK1	-0.30	< 0.0001
									FCN2	-0.30	< 0.0001
									MDH2	-0.30	< 0.0001
									TAF15	-0.30	< 0.0001
									DDAH1	-0.30	< 0.0001
									ARHGEF19	-0.30	< 0.0001
									SLC25A10	-0.30	< 0.0001
									DDIT3	-0.31	< 0.0001
									DUSP4	-0.31	< 0.0001
									PLEKHB2	-0.31	< 0.0001
									DNAJA1	-0.31	< 0.0001
									CCDC69	-0.31	< 0.0001
									GNPTG	-0.31	< 0.0001
									NEBL	-0.31	< 0.0001
									C1orf115	-0.31	< 0.0001
									SPATA18	-0.31	< 0.0001
									RAB22A	-0.31	< 0.0001
									NDUFS8	-0.31	< 0.0001
									TXNRD1	-0.31	< 0.0001
									LEPROTL1	-0.31	< 0.0001
									NAP1L3	-0.31	< 0.0001
									KCNK3	-0.31	< 0.0001
									SLC37A2	-0.31	< 0.0001
									PHETA1	-0.31	< 0.0001
									PLBD2	-0.31	< 0.0001
									SPECC1	-0.32	< 0.0001
									PGM1	-0.32	< 0.0001
									KIF21A	-0.32	< 0.0001
									PBX1	-0.32	< 0.0001
									IL34	-0.32	< 0.0001
									EPHX1	-0.32	< 0.0001
									HSPA4	-0.32	< 0.0001
									EXTL2	-0.32	< 0.0001
									UQCRC1	-0.32	< 0.0001
									SYP	-0.32	< 0.0001
									SGSH	-0.32	< 0.0001
									SPP1	-0.32	< 0.0001
									RAB4B	-0.32	< 0.0001
									LCN12	-0.32	< 0.0001
									DPEP1	-0.32	< 0.0001
									SLC38A1	-0.32	< 0.0001
									COQ9	-0.32	< 0.0001
									TIGAR	-0.32	< 0.0001
									HSP90AB1	-0.32	< 0.0001
									SERPINF1	-0.32	< 0.0001
									FAM107B	-0.32	< 0.0001
									ERMP1	-0.32	< 0.0001
									DNAH11	-0.33	< 0.0001
									CALU	-0.33	< 0.0001
									ZNF774	-0.33	< 0.0001
									MAGED1	-0.33	< 0.0001
									HSPA2	-0.33	< 0.0001
									FGFRL1	-0.33	< 0.0001
									KCNN2	-0.33	< 0.0001
									ESM1	-0.33	< 0.0001
									SAT2	-0.33	< 0.0001
									ABHD6	-0.33	< 0.0001
									CYP26B1	-0.33	< 0.0001
									GSTA3	-0.33	< 0.0001
									HTATIP2	-0.33	< 0.0001
									EID1	-0.33	< 0.0001
									FBLN2	-0.34	< 0.0001
									NCAM2	-0.34	< 0.0001
									COMMD4	-0.34	< 0.0001
									PHYH	-0.34	< 0.0001
									QPRT	-0.34	< 0.0001
									NUDT19	-0.34	< 0.0001
									ESR2	-0.34	< 0.0001
									PTGES3	-0.34	< 0.0001
									SYTL5	-0.34	< 0.0001
									ECH1	-0.34	< 0.0001
									P4HB	-0.34	< 0.0001
									TMEM97	-0.34	< 0.0001
									NTMT1	-0.34	< 0.0001
									MPPED2	-0.34	< 0.0001
									ASB4	-0.34	< 0.0001
									CANX	-0.34	< 0.0001
									PLD5	-0.34	< 0.0001
									ARFGAP3	-0.34	< 0.0001
									FN3K	-0.34	< 0.0001
									LMO3	-0.34	< 0.0001
									BIN1	-0.35	< 0.0001
									TMEM38B	-0.35	< 0.0001
									GPC4	-0.35	< 0.0001
									HSPA5	-0.35	< 0.0001
									TMEM132A	-0.35	< 0.0001
									SHH	-0.35	< 0.0001
									PEX3	-0.35	< 0.0001
									RRAGD	-0.35	< 0.0001
									SLC9A3R1	-0.35	< 0.0001
									C10orf82	-0.35	< 0.0001
									BIRC7	-0.36	< 0.0001
									RHBDD2	-0.36	< 0.0001
									SOGA3	-0.36	< 0.0001
									CPEB4	-0.36	< 0.0001
									CFI	-0.36	< 0.0001
									CMAS	-0.36	< 0.0001
									EDA2R	-0.36	< 0.0001
									HDHD3	-0.36	< 0.0001
									LGALSL	-0.36	< 0.0001
									TNFSF13B	-0.36	< 0.0001
									YWHAG	-0.36	< 0.0001
									NPAS3	-0.36	< 0.0001
									AEN	-0.36	< 0.0001
									EBP	-0.36	< 0.0001
									IL1R2	-0.36	< 0.0001
									C8orf33	-0.36	< 0.0001
									RRM2B	-0.36	< 0.0001
									FANK1	-0.37	< 0.0001
									OBSL1	-0.37	< 0.0001
									THBS2	-0.37	< 0.0001
									DNAJA4	-0.37	< 0.0001
									MLF1	-0.37	< 0.0001
									PHYHIP	-0.37	< 0.0001
									ISCU	-0.37	< 0.0001
									HSPE1	-0.37	< 0.0001
									ZMAT3	-0.37	< 0.0001
									PTPRF	-0.37	< 0.0001
									PLAAT3	-0.37	< 0.0001
									FRMD5	-0.37	< 0.0001
									PRDX3	-0.38	< 0.0001
									MMAB	-0.38	< 0.0001
									TSPAN7	-0.38	< 0.0001
									FCN3	-0.38	< 0.0001
									MGARP	-0.38	< 0.0001
									TCIRG1	-0.38	< 0.0001
									CLTB	-0.38	< 0.0001
									CMTM8	-0.38	< 0.0001
									PPIB	-0.38	< 0.0001
									TESC	-0.39	< 0.0001
									TMEM200A	-0.39	< 0.0001
									WSCD1	-0.39	< 0.0001
									RIDA	-0.39	< 0.0001
									DDRGK1	-0.39	< 0.0001
									IGFBP5	-0.39	< 0.0001
									PON2	-0.39	< 0.0001
									KDM1B	-0.39	< 0.0001
									MSMO1	-0.39	< 0.0001
									HCN2	-0.39	< 0.0001
									HSPA4L	-0.39	< 0.0001
									CACNA1H	-0.39	< 0.0001
									GNS	-0.40	< 0.0001
									YARS	-0.40	< 0.0001
									VEGFC	-0.40	< 0.0001
									SDC3	-0.40	< 0.0001
									DEDD2	-0.40	< 0.0001
									CREBL2	-0.40	< 0.0001
									BSG	-0.40	< 0.0001
									MC2R	-0.40	< 0.0001
									LSS	-0.40	< 0.0001
									DDB2	-0.40	< 0.0001
									DHX32	-0.40	< 0.0001
									ATP2B2	-0.41	< 0.0001
									UAP1L1	-0.41	< 0.0001
									NDN	-0.41	< 0.0001
									EEF1A2	-0.41	< 0.0001
									P3H2	-0.41	< 0.0001
									SPARC	-0.41	< 0.0001
									SLC12A5	-0.41	< 0.0001
									AGRP	-0.41	< 0.0001
									BAALC	-0.41	< 0.0001
									PHPT1	-0.41	< 0.0001
									CCBE1	-0.41	< 0.0001
									FGG	-0.41	< 0.0001
									HOXB8	-0.42	< 0.0001
									ENPP3	-0.42	< 0.0001
									HMGCR	-0.42	< 0.0001
									RNF187	-0.42	< 0.0001
									CPB1	-0.42	< 0.0001
									ST3GAL6	-0.42	< 0.0001
									PRDX5	-0.42	< 0.0001
									FST	-0.43	< 0.0001
									ITIH4	-0.43	< 0.0001
									ECE1	-0.43	< 0.0001
									RASAL1	-0.43	< 0.0001
									PCSK6	-0.43	< 0.0001
									ATP6V0B	-0.43	< 0.0001
									VDR	-0.43	< 0.0001
									BAX	-0.43	< 0.0001
									BEX3	-0.43	< 0.0001
									KCNH3	-0.43	< 0.0001
									FADS6	-0.44	< 0.0001
									HSPH1	-0.44	< 0.0001
									MAPK10	-0.44	< 0.0001
									BAG3	-0.44	< 0.0001
									RHCG	-0.44	< 0.0001
									LONP1	-0.44	< 0.0001
									SQSTM1	-0.44	< 0.0001
									REPS2	-0.44	< 0.0001
									HSP90AA1	-0.44	< 0.0001
									CABP7	-0.44	< 0.0001
									MOB4	-0.45	< 0.0001
									HSPB1	-0.45	< 0.0001
									VTN	-0.45	< 0.0001
									EFEMP1	-0.45	< 0.0001
									CDKN1A	-0.45	< 0.0001
									RAP1GAP	-0.45	< 0.0001
									ARMCX2	-0.45	< 0.0001
									RENBP	-0.45	< 0.0001
									SLC4A8	-0.45	< 0.0001
									MAMDC2	-0.45	< 0.0001
									FDXR	-0.46	< 0.0001
									PDE2A	-0.46	< 0.0001
									PSD3	-0.46	< 0.0001
									NRXN2	-0.46	< 0.0001
									VAT1	-0.46	< 0.0001
									JAKMIP2	-0.46	< 0.0001
									FAM171B	-0.46	< 0.0001
									DUSP16	-0.47	< 0.0001
									FAM163B	-0.47	< 0.0001
									DNAJC6	-0.47	< 0.0001
									CPN2	-0.48	< 0.0001
									ABCB1	-0.48	< 0.0001
									IER5	-0.48	< 0.0001
									SQLE	-0.49	< 0.0001
									THY1	-0.49	< 0.0001
									CCND3	-0.49	< 0.0001
									TAC1	-0.49	< 0.0001
									ZNF275	-0.50	< 0.0001
									RAB38	-0.50	< 0.0001
									APOC1	-0.50	< 0.0001
									SLC3A2	-0.50	< 0.0001
									PITX1	-0.50	< 0.0001
									ALDH4A1	-0.50	< 0.0001
									CYFIP2	-0.51	< 0.0001
									QPCT	-0.51	< 0.0001
									SH3BP5	-0.51	< 0.0001
									GJA1	-0.51	< 0.0001
									DMAP1	-0.51	< 0.0001
									CTSD	-0.52	< 0.0001
									PPP2R2B	-0.52	< 0.0001
									SRPX	-0.52	< 0.0001
									FAM166B	-0.54	< 0.0001
									SLC6A9	-0.54	< 0.0001
									GAL3ST2	-0.54	< 0.0001
									MGST1	-0.54	< 0.0001
									HHIP	-0.54	< 0.0001
									PAPSS2	-0.55	< 0.0001
									GDF15	-0.56	< 0.0001
									PYCR2	-0.56	< 0.0001
									CCN5	-0.56	< 0.0001
									HSPD1	-0.57	< 0.0001
									HSPA1B	-0.57	< 0.0001
									TNNI3	-0.59	< 0.0001
									SHISA8	-0.59	< 0.0001
									SULT2A1	-0.59	< 0.0001
									HBA2	-0.59	< 0.0001
									PGRMC1	-0.60	< 0.0001
									SCD	-0.60	< 0.0001
									GSTA4	-0.61	< 0.0001
									PEG3	-0.61	< 0.0001
									SKAP1	-0.61	< 0.0001
									IFITM10	-0.63	< 0.0001
									CYP17A1	-0.66	< 0.0001
									GRAMD1B	-0.66	< 0.0001
									SLC26A2	-0.66	< 0.0001
									INHA	-0.67	< 0.0001
									DNAJB1	-0.68	< 0.0001
									DHCR24	-0.68	< 0.0001
									ADGRL3	-0.75	< 0.0001
									CYP21A2	-0.76	< 0.0001
									LDLR	-0.78	< 0.0001
									APOE	-0.83	< 0.0001
									CYP11A1	-0.84	< 0.0001
									SCARB1	-0.86	< 0.0001
									FDX1	-0.92	< 0.0001
									PCP4	-1.0	< 0.0001
									DLK1	-1.1	< 0.0001

[truncated: 12 more sheets: Table S11, Table S12, Table S13, Table S14, Table15, Table S16, Table S17, Table S18, Table S19, Table S20, Table S21, Table S22]
